# Supplementary material for: Phosphorylation of CFP10 modulates Mycobacterium tuberculosis virulence
Source: mBio. 2023 Oct 4;14(5):e01232-23. doi: 10.1128/mbio.01232-23 (PMC10653824; doi:10.1128/mbio.01232-23)
Supplement: Data Set S1 — Unique phosphorylated proteins and functional categorization. [file mbio.01232-23-s0001.xlsx]

## Sheet: Dataset S1a
Dataset S1a. Unique phosphorylated proteins identified in whole cell lysate (WCL) of M. tuberculosis H37Rv
UniprotID	Rv number	Protein name	Functional category	Protein Annotation
I6XU56	Rv0002	dnaN	information pathways	DNA polymerase III subunit beta
I6Y2H5	Rv0006	gyrA	information pathways	DNA gyrase subunit A
I6XU61	Rv0007	Rv0007	cell wall and cell processes	Uncharacterized protein
I6Y2I0	Rv0009	ppiA	information pathways	Peptidyl-prolyl cis-trans isomerase
I6X8A6	Rv0011c	Rv0011c	cell wall and cell processes	Cell division protein CrgA
I6Y2I5	Rv0014c	pknB	regulatory proteins	Serine/threonine protein kinase
I6XU70	Rv0015c	pknA	regulatory proteins	Serine/threonine protein kinase
I6Y6P4	Rv0017c	rodA	cell wall and cell processes	Cell division protein FtsW
I6WX81	Rv0018c	pstP	regulatory proteins	Potassium ABC transporter ATPase
I6Y2J0	Rv0019c	fhaB	regulatory proteins	Membrane protein
I6XU75	Rv0020c	fhaA	regulatory proteins	Signal peptide protein
I6WX86	Rv0023	Rv0023	regulatory proteins	Transcriptional regulator
I6Y2J9	Rv0029	Rv0029	conserved hypotheticals	Uncharacterized protein
I6X8C7	Rv0036c	Rv0036c	conserved hypotheticals	Uncharacterized protein
I6Y6R4	Rv0042c	Rv0042c	regulatory proteins	MarR family transcriptional regulator
I6Y2L3	Rv0044c	Rv0044c	intermediary metabolism and respiration	5,10-methylene tetrahydromethanopterin reductase
I6XU97	Rv0045c	Rv0045c	lipid metabolism	Hydrolase
I6X8D3	Rv0046c	ino1	intermediary metabolism and respiration	Inositol-3-phosphate synthase
I6Y2M3	Rv0054	ssb	information pathways	Single-stranded DNA-binding protein
I6XUA7	Rv0055	rpsR1	information pathways	30S ribosomal protein S18
I6Y6T5	Rv0066c	icd2	intermediary metabolism and respiration	Isocitrate dehydrogenase
I6WXD3	Rv0072	Rv0072	cell wall and cell processes	ABC transporter permease
I6XUC7	Rv0078A	Rv0078A	conserved hypotheticals	Uncharacterized protein
I6Y2Q2	Rv0081	Rv0081	regulatory proteins	Transcriptional regulator
I6X8H2	Rv0088	Rv0088	lipid metabolism	Dimethyladenosine transferase
I6WXG2	Rv0099	fadD10	lipid metabolism	Acyl-CoA synthetase
I6XUF1	Rv0101	nrp	lipid metabolism	Peptide synthetase
I6X8I6	Rv0102	Rv0102	cell wall and cell processes	Membrane protein
I6XUG8	Rv0120c	fusA2	information pathways	Elongation factor G
I6WXI1	Rv0123	Rv0123	conserved hypotheticals	DNA-binding protein
I6XUH1	Rv0125	pepA	intermediary metabolism and respiration	Probable serine protease PepA (Serine proteinase) (MTB32A)
I6Y6Y9	Rv0127	mak	virulence, detoxification, adaptation	Maltokinase
I6WXI5	Rv0128	Rv0128	cell wall and cell processes	Membrane protein
I6WXK0	Rv0148	Rv0148	intermediary metabolism and respiration	Serine/threonine protein kinase
I6WXK4	Rv0153c	ptbB	regulatory proteins	Phosphotyrosine protein phosphatase
I6X8P8	Rv0175	Rv0175	cell wall and cell processes	Membrane protein
I6Y726	Rv0176	Rv0176	cell wall and cell processes	Membrane protein
I6Y302	Rv0178	Rv0178	cell wall and cell processes	Mammalian cell entry protein
I6XUM9	Rv0189c	ilvD	intermediary metabolism and respiration	Dihydroxy-acid dehydratase
I6Y325	Rv0201c	Rv0201c	conserved hypotheticals	Conserved protein
I6Y748	Rv0204c	Rv0204c	cell wall and cell processes	Membrane protein
I6Y329	Rv0206c	mmpL3	cell wall and cell processes	Membrane protein
I6Y334	Rv0211	pckA	intermediary metabolism and respiration	Phosphoenolpyruvate carboxykinase [GTP]
I6Y758	Rv0214	fadD4	lipid metabolism	Acyl-CoA synthetase
I6XUR6	Rv0227c	Rv0227c	cell wall and cell processes	Uncharacterized protein
I6Y778	Rv0242c	fabG4	lipid metabolism	3-ketoacyl-ACP reductase
I6WXU2	Rv0243	fadA2	lipid metabolism	Acetyl-CoA acetyltransferase
I6Y780	Rv0247c	Rv0247c	intermediary metabolism and respiration	Fumarate reductase
I6XUT7	Rv0250c	Rv0250c	conserved hypotheticals	Uncharacterized protein
I6X8W6	Rv0271c	fadE6	lipid metabolism	Acyl-CoA dehydrogenase
I6Y7C7	Rv0272c	Rv0272c	conserved hypotheticals	Alpha/beta hydrolase
I6WY14	Rv0281	Rv0281	lipid metabolism	S-adenosyl-L-methionine-dependent methyltransferase
I6Y3E7	Rv0282	eccA3	cell wall and cell processes	Secretion protein EccA
I6Y7F5	Rv0285	PE5	PE/PPE	Cell motility protein
I6Y7G0	Rv0290	eccD3	cell wall and cell processes	Secretion protein EccD
I6Y3F4	Rv0292	eccE3	cell wall and cell processes	Secretion protein EccE
I6Y7G4	Rv0295c	Rv0295c	conserved hypotheticals	Trehalose 2-sulfotransferase
I6XUY6	Rv0298	Rv0298	conserved hypotheticals	Antitoxin
I6Y3G8	Rv0312	Rv0312	conserved hypotheticals	Conserved hypothetical proline and threonine rich protein
I6WY60	Rv0341	iniB	cell wall and cell processes	Isoniazid-inducible protein iniB
I6XV19	Rv0343	iniC	cell wall and cell processes	Isoniazid-inducible protein iniC
I6Y7L1	Rv0350	dnaK	virulence, detoxification, adaptation	Chaperone protein DnaK
I6WY69	Rv0351	grpE	virulence, detoxification, adaptation	Protein GrpE
I6Y3K4	Rv0352	dnaJ1	virulence, detoxification, adaptation	Chaperone protein DnaJ
I6WY77	Rv0361	Rv0361	cell wall and cell processes	Membrane protein
I6X919	Rv0379	secE2	cell wall and cell processes	Transporter
I6XV52	Rv0383c	Rv0383c	cell wall and cell processes	Possible conserved secreted protein
I6X921	Rv0384c	clpB	virulence, detoxification, adaptation	Chaperone protein ClpB
I6XV58	Rv0389	purT	intermediary metabolism and respiration	Phosphoribosylglycinamide formyltransferase 2
I6Y7P6	Rv0391	metZ	intermediary metabolism and respiration	O-succinylhomoserine sulfhydrylase
I6Y3P7	Rv0407	fgd1	intermediary metabolism and respiration	F420-dependent glucose-6-phosphate dehydrogenase
I6Y7R3	Rv0410c	pknG	regulatory proteins	Serine/threonine protein kinase
I6WYC9	Rv0421c	Rv0421c	conserved hypotheticals	Alpha/beta hydrolase
I6XV84	Rv0423c	thiC	intermediary metabolism and respiration	Phosphomethylpyrimidine synthase
I6Y7T8	Rv0440	groEL2	virulence, detoxification, adaptation	60 kDa chaperonin
I6XVA1	Rv0443	Rv0443	conserved hypotheticals	Chorismate synthase
I6WYF7	Rv0458	Rv0458	intermediary metabolism and respiration	Aldehyde dehydrogenase
I6X961	Rv0461	Rv0461	cell wall and cell processes	Membrane protein
I6Y7V9	Rv0462	lpdC	intermediary metabolism and respiration	Dihydrolipoyl dehydrogenase
I6WYG5	Rv0468	fadB2	lipid metabolism	3-hydroxybutyryl-CoA dehydrogenase
I6Y3U9	Rv0469	umaA	lipid metabolism	S-adenosylmethionine-dependent methyltransferase UmaA
I6WYG8	Rv0472c	Rv0472c	regulatory proteins	TetR family transcriptional regulator
I6Y3V3	Rv0473	Rv0473	cell wall and cell processes	Membrane protein
I6XVD5	Rv0474	Rv0474	regulatory proteins	XRE family transcriptional regulator
I6X969	Rv0475	hbhA	cell wall and cell processes	Heparin-binding hemagglutinin
I6XVD9	Rv0479c	Rv0479c	cell wall and cell processes	Uncharacterized protein
I6XVE9	Rv0489	gpm1	intermediary metabolism and respiration	2,3-bisphosphoglycerate-dependent phosphoglycerate mutase
A7UC78	Rv0496	Rv0496	conserved hypotheticals	Uncharacterized protein
I6Y3X3	Rv0497	Rv0497	cell wall and cell processes	Membrane protein
I6Y7Z2	Rv0500	proC	intermediary metabolism and respiration	Pyrroline-5-carboxylate reductase
I6WYJ6	Rv0500A	Rv0500A	conserved hypotheticals	DNA-binding protein
I6Y3Y1	Rv0505c	serB1	intermediary metabolism and respiration	Hydrolase
I6WYM1	Rv0524	hemL	intermediary metabolism and respiration	Glutamate-1-semialdehyde 2,1-aminomutase
I6Y404	Rv0530	Rv0530	conserved hypotheticals	ATPase
I6X9A5	Rv0537c	Rv0537c	cell wall and cell processes	Membrane protein
I6Y827	Rv0538	Rv0538	cell wall and cell processes	Membrane protein
I6Y834	Rv0548c	menB	intermediary metabolism and respiration	1,4-dihydroxy-2-naphthoyl-CoA synthase
I6XVM1	Rv0566c	Rv0566c	conserved hypotheticals	UPF0234 protein LH57
I6X9B9	Rv0567	Rv0567	intermediary metabolism and respiration	Methyltransferase
I6Y851	Rv0568	cyp135B1	intermediary metabolism and respiration	Cytochrome P450
I6Y897	Rv0613c	Rv0613c	conserved hypotheticals	Tetratricopeptide repeat family protein
I6WYY3	Rv0633c	Rv0633c	cell wall and cell processes	Possible exported protein
I6WYY7	Rv0636	hadB	intermediary metabolism and respiration	(3R)-hydroxyacyl-ACP dehydratase subunit HadB
I6XVU7	Rv0638	secE1	cell wall and cell processes	Protein translocase subunit SecE
I6WYZ2	Rv0641	rplA	information pathways	50S ribosomal protein L1
I6Y4C2	Rv0647c	Rv0647c	conserved hypotheticals	Uncharacterized protein
I6WZ02	Rv0651	rplJ	information pathways	50S ribosomal protein L10
I6XVX4	Rv0667	rpoB	information pathways	DNA-directed RNA polymerase subunit beta
I6X9I6	Rv0668	rpoC	information pathways	DNA-directed RNA polymerase subunit beta'
I6X9J0	Rv0672	fadE8	lipid metabolism	Acyl-CoA dehydrogenase
I6Y4F5	Rv0685	tuf	information pathways	Elongation factor Tu
I6XVZ6	Rv0686	Rv0686	cell wall and cell processes	Membrane protein
I6Y8G7	Rv0688	Rv0688	intermediary metabolism and respiration	Putative ferredoxin reductase
I6XW04	Rv0695	Rv0695	conserved hypotheticals	Creatinine amidohydrolase
I6X9L0	Rv0701	rplC	information pathways	50S ribosomal protein L3
I6WZ49	Rv0703	rplW	information pathways	50S ribosomal protein L23
I6Y4H2	Rv0704	rplB	information pathways	50S ribosomal protein L2
I6X9L2	Rv0706	rplV	information pathways	50S ribosomal protein L22
I6Y8I3	Rv0707	rpsC	information pathways	30S ribosomal protein S3
I6XW29	Rv0720	rplR	information pathways	50S ribosomal protein L18
I6X9M1	Rv0721	rpsE	information pathways	30S ribosomal protein S5
I6XW38	Rv0730	Rv0730	intermediary metabolism and respiration	Acetyltransferase
I6WZ75	Rv0733	adk	intermediary metabolism and respiration	Adenylate kinase
I6X9N1	Rv0736	rslA	information pathways	Membrane protein
I6XW81	Rv0753c	mmsA	intermediary metabolism and respiration	Methylmalonate-semialdehyde dehydrogenase
I6Y4R8	Rv0761c	adhB	intermediary metabolism and respiration	Alcohol dehydrogenase
I6Y8R0	Rv0769	Rv0769	intermediary metabolism and respiration	Short-chain dehydrogenase
I6XWA1	Rv0777	purB	intermediary metabolism and respiration	Adenylosuccinate lyase
I6WZF1	Rv0780	purC	intermediary metabolism and respiration	Phosphoribosylaminoimidazole-succinocarboxamide synthase
I6Y4U4	Rv0794c	Rv0794c	intermediary metabolism and respiration	Probable oxidoreductase
I6WZG6	Rv0798c	cfp29	virulence, detoxification, adaptation	29 kDa antigen CFP29
I6Y4U9	Rv0799c	Rv0799c	conserved hypotheticals	Peroxidase
I6WZH3	Rv0808	purF	intermediary metabolism and respiration	Amidophosphoribosyltransferase
I6XWB9	Rv0810c	Rv0810c	conserved hypotheticals	Uncharacterized protein
I6WZI4	Rv0822c	Rv0822c	conserved hypotheticals	Conserved protein
I6X9W4	Rv0825c	Rv0825c	conserved hypotheticals	Conserved protein
I6Y8W3	Rv0831c	Rv0831c	conserved hypotheticals	Conserved protein
I6Y4Z4	Rv0852	fadD16	lipid metabolism	Fatty-acid--CoA ligase
I6X9Y7	Rv0854	Rv0854	conserved hypotheticals	Conserved protein
I6X9Z1	Rv0859	fadA	lipid metabolism	Acetyl-CoA acetyltransferase
I6Y8Y4	Rv0860	fadB	lipid metabolism	3-hydroxyacyl-CoA dehydrogenase
I6WZM9	Rv0871	cspB	virulence, detoxification, adaptation	Cold-shock protein
I6XWG6	Rv0873	fadE10	lipid metabolism	Acyl-CoA dehydrogenase
I6WZN5	Rv0876c	Rv0876c	cell wall and cell processes	Membrane protein
I6XA12	Rv0884c	serC	intermediary metabolism and respiration	Phosphoserine aminotransferase
I6XWI3	Rv0896	gltA2	intermediary metabolism and respiration	Citrate synthase
I6Y543	Rv0905	echA6	lipid metabolism	Enoyl-CoA hydratase
I6Y547	Rv0909	Rv0909	conserved hypotheticals	Antitoxin
I6WZT2	Rv0931c	pknD	regulatory proteins	Serine/threonine protein kinase
I6XWL3	Rv0933	pstB	cell wall and cell processes	Phosphate import ATP-binding protein PstB
I6WZU1	Rv0941c	Rv0941c	conserved hypotheticals	Sulfate transporter
I6WZU7	Rv0946c	pgi	intermediary metabolism and respiration	Glucose-6-phosphate isomerase
I6Y968	Rv0949	uvrD1	information pathways	DNA helicase
I6Y586	Rv0951	sucC	intermediary metabolism and respiration	Succinyl-CoA ligase [ADP-forming] subunit beta
I6XWN1	Rv0952	sucD	intermediary metabolism and respiration	Succinyl-CoA ligase [ADP-forming] subunit alpha
I6XA76	Rv0958	Rv0958	intermediary metabolism and respiration	Magnesium chelatase
I6XA85	Rv0966c	Rv0966c	conserved hypotheticals	Uncharacterized protein
I6WZY6	Rv0982	mprB	regulatory proteins	Histidine kinase
I6XWR3	Rv0984	moaB2	intermediary metabolism and respiration	Molybdenum cofactor biosynthesis protein
I6XWS1	Rv0994	moeA1	intermediary metabolism and respiration	Molybdopterin molybdenumtransferase
I6Y5D9	Rv1007c	metS	information pathways	Methionine--tRNA ligase
I6Y9D0	Rv1010	ksgA	information pathways	Ribosomal RNA small subunit methyltransferase A
I6X018	Rv1011	ispE	intermediary metabolism and respiration	4-diphosphocytidyl-2-C-methyl-D-erythritol kinase
I6Y9E0	Rv1020	mfd	information pathways	Transcription-repair-coupling factor
I6X028	Rv1021	Rv1021	conserved hypotheticals	Nucleoside triphosphate hydrolase
I6XWV0	Rv1023	eno	intermediary metabolism and respiration	Enolase
I6X033	Rv1026	Rv1026	virulence, detoxification, adaptation	Conserved protein
I6XAE3	Rv1028c	kdpD	regulatory proteins	Histidine kinase
I6Y5F9	Rv1030	kdpB	cell wall and cell processes	Potassium-transporting ATPase ATP-binding subunit
I6Y5G8	Rv1045	Rv1045	conserved hypotheticals	Uncharacterized protein
I6X067	Rv1056	Rv1056	conserved hypotheticals	Conserved protein
I6Y5H9	Rv1057	Rv1057	conserved hypotheticals	Uncharacterized protein
I6XWY5	Rv1058	fadD14	lipid metabolism	Long-chain fatty acid--CoA ligase
I6X072	Rv1061	Rv1061	conserved hypotheticals	Conserved protein
I6Y5I8	Rv1071c	echA9	lipid metabolism	3-hydroxyisobutyryl-CoA hydrolase
I6XX00	Rv1072	Rv1072	cell wall and cell processes	Membrane protein
I6Y9J7	Rv1074c	fadA3	lipid metabolism	Acetyl-CoA acetyltransferase
I6X092	Rv1080c	greA	information pathways	Transcription elongation factor GreA
I6X0B1	Rv1098c	fum	intermediary metabolism and respiration	Fumarate hydratase class II
I6Y9N0	Rv1107c	xseB	information pathways	Exodeoxyribonuclease 7 small subunit
I6Y5L9	Rv1109c	Rv1109c	conserved hypotheticals	Uncharacterized protein
I6XX35	Rv1110	lytB2	cell wall and cell processes	4-hydroxy-3-methylbut-2-enyl diphosphate reductase
I6XAM9	Rv1111c	Rv1111c	conserved hypotheticals	Uncharacterized protein
I6X0D0	Rv1117	Rv1117	conserved hypotheticals	Antibiotic biosynthesis monooxygenase
I6Y5P6	Rv1133c	metE	intermediary metabolism and respiration	5-methyltetrahydropteroyltriglutamate--homocysteine methyltransferase
I6Y9T4	Rv1161	narG	intermediary metabolism and respiration	Nitrate reductase
I6XAT8	Rv1165	typA	information pathways	GTP-binding protein TypA
I6XXA2	Rv1173	fbiC	intermediary metabolism and respiration	FO synthase
I6Y9U9	Rv1175c	fadH	lipid metabolism	2,4-dienoyl-CoA reductase
I6Y9V4	Rv1181	pks4	lipid metabolism	Polyketide synthase
I6XAV7	Rv1185c	fadD21	lipid metabolism	Acyl-CoA synthetase
I6Y5V3	Rv1193	fadD36	lipid metabolism	Acyl-CoA synthetase
I6Y9X0	Rv1196	PPE18	PE/PPE	PE family protein
I6X0L2	Rv1197	esxK	cell wall and cell processes	ESAT-6-like protein
I6Y5V7	Rv1198	esxL	cell wall and cell processes	ESAT-6-like protein
I6XXD4	Rv1209	Rv1209	conserved hypotheticals	Cell division protein DivIVA
I6Y9Y1	Rv1211	Rv1211	conserved hypotheticals	Conserved protein
I6XB07	Rv1220c	Rv1220c	intermediary metabolism and respiration	Methyltransferase
I6Y608	Rv1223	htrA	intermediary metabolism and respiration	Serine protease
I6XB12	Rv1225c	Rv1225c	conserved hypotheticals	HAD family hydrolase
I6YA16	Rv1236	sugA	cell wall and cell processes	ABC transporter permease
I6XB21	Rv1240	mdh	intermediary metabolism and respiration	Malate dehydrogenase
I6Y628	Rv1248c	Rv1248c	intermediary metabolism and respiration	Alpha-ketoglutarate decarboxylase
I6XB26	Rv1250	Rv1250	cell wall and cell processes	Uncharacterized MFS-type transporter Rv1250
I6YA36	Rv1266c	pknH	regulatory proteins	Serine/threonine protein kinase
I6XXM8	Rv1293	lysA	intermediary metabolism and respiration	Diaminopimelate decarboxylase
I6XXN3	Rv1297	rho	information pathways	Transcription termination factor Rho
I6XB64	Rv1298	rpmE	information pathways	50S ribosomal protein L31
I6XB69	Rv1303	Rv1303	cell wall and cell processes	Uncharacterized protein
I6Y674	Rv1306	atpF	intermediary metabolism and respiration	ATP synthase subunit b
I6XXP0	Rv1307	atpH	intermediary metabolism and respiration	ATP F0F1 synthase subunit delta
I6XB71	Rv1308	atpA	intermediary metabolism and respiration	ATP synthase subunit alpha
I6YA77	Rv1309	atpG	intermediary metabolism and respiration	ATP synthase gamma chain
I6X0X1	Rv1310	atpD	intermediary metabolism and respiration	ATP synthase subunit beta
I6X0Y5	Rv1324	Rv1324	intermediary metabolism and respiration	Uncharacterized protein
I6YA95	Rv1328	glgP	intermediary metabolism and respiration	Alpha-1,4 glucan phosphorylase
I6Y6A1	Rv1335	cysO	intermediary metabolism and respiration	Molybdenum cofactor biosynthesis protein MoaD
I6X128	Rv1367c	Rv1367c	conserved hypotheticals	Uncharacterized protein
I6X137	Rv1377c	Rv1377c	intermediary metabolism and respiration	Putative transferase
I6YAF1	Rv1386	PE15	PE/PPE	Cell motility protein
I6X145	Rv1387	PPE20	PE/PPE	Uncharacterized protein
I6Y6F1	Rv1388	mihF	information pathways	Integration host factor
I6XXU4	Rv1389	gmk	intermediary metabolism and respiration	Guanylate kinase
I6YAF6	Rv1391	dfp	intermediary metabolism and respiration	Phosphopantothenate synthase
I6XBE2	Rv1400c	lipI	intermediary metabolism and respiration	Lipase
I6XXV9	Rv1409	ribG	intermediary metabolism and respiration	5-amino-6-(5-phosphoribosylamino)uracil reductase
I6XBF3	Rv1415	ribA2	intermediary metabolism and respiration	Riboflavin biosynthesis protein RibBA
I6YAI3	Rv1421	Rv1421	conserved hypotheticals	Nucleotide-binding protein LH57
I6X175	Rv1422	Rv1422	conserved hypotheticals	Putative gluconeogenesis factor
I6X178	Rv1427c	fadD12	lipid metabolism	Acyl-CoA synthetase
I6YAJ8	Rv1436	gap	intermediary metabolism and respiration	Glyceraldehyde-3-phosphate dehydrogenase
I6XXY4	Rv1443c	Rv1443c	conserved hypotheticals	Uncharacterized protein
I6YAK9	Rv1448c	tal	intermediary metabolism and respiration	Transaldolase
I6X1A1	Rv1449c	tkt	intermediary metabolism and respiration	Transketolase
I6X1A5	Rv1454c	qor	intermediary metabolism and respiration	NADPH--quinone reductase
I6YAM1	Rv1463	Rv1463	cell wall and cell processes	Cysteine desulfurase
I6XY04	Rv1466	Rv1466	conserved hypotheticals	Conserved protein
I6XY06	Rv1471	trxB1	intermediary metabolism and respiration	Thioredoxin
I6Y6M9	Rv1474c	Rv1474c	regulatory proteins	Probable transcriptional regulatory protein
I6XY12	Rv1475c	acn	intermediary metabolism and respiration	Aconitate hydratase
I6Y6N3	Rv1479	moxR1	regulatory proteins	ATPase
I6X1D4	Rv1483	fabG1	lipid metabolism	3-oxoacyl-ACP reductase
I6Y6N7	Rv1484	inhA	lipid metabolism	Enoyl-[acyl-carrier-protein] reductase [NADH]
I6X1D9	Rv1488	Rv1488	cell wall and cell processes	Uncharacterized protein
I6YAQ7	Rv1496	Rv1496	cell wall and cell processes	Protein kinase
I6XY36	Rv1498A	Rv1498A	conserved hypotheticals	Conserved protein
I6Y6Q8	Rv1508c	Rv1508c	cell wall and cell processes	Membrane protein
I6YAS3	Rv1510	Rv1510	cell wall and cell processes	Uncharacterized protein
I6YAU6	Rv1533	Rv1533	conserved hypotheticals	Monooxygenase
I6Y6T8	Rv1540	Rv1540	conserved hypotheticals	Pseudouridine synthase
I6YAV6	Rv1543	Rv1543	lipid metabolism	Oxidoreductase
I6XY82	Rv1546	Rv1546	conserved hypotheticals	Uncharacterized protein
I6X1L7	Rv1558	Rv1558	conserved hypotheticals	Nitroreductase
I6X1Q3	Rv1593c	Rv1593c	conserved hypotheticals	Conserved protein
I6Y6Y7	Rv1594	nadA	intermediary metabolism and respiration	Quinolinate synthase A
I6XBW1	Rv1596	nadC	intermediary metabolism and respiration	Nicotinate-nucleotide pyrophosphorylase
I6XYD8	Rv1600	hisC1	intermediary metabolism and respiration	Histidinol-phosphate aminotransferase
I6XBX6	Rv1611	trpC	intermediary metabolism and respiration	Indole-3-glycerol phosphate synthase
I6YB27	Rv1612	trpB	intermediary metabolism and respiration	Tryptophan synthase beta chain
I6Y704	Rv1614	lgt	cell wall and cell processes	Prolipoprotein diacylglyceryl transferase
I6YB35	Rv1617	pykA	intermediary metabolism and respiration	Pyruvate kinase
I6XBY8	Rv1626	Rv1626	regulatory proteins	Transcriptional regulator
I6Y715	Rv1629	polA	information pathways	DNA polymerase I
I6XYH0	Rv1630	rpsA	information pathways	30S ribosomal protein S1
I6XBZ1	Rv1631	coaE	intermediary metabolism and respiration	Dephospho-CoA kinase
I6X1U4	Rv1633	uvrB	information pathways	UvrABC system protein B
I6YB52	Rv1636	TB15.3	virulence, detoxification, adaptation	Universal stress protein
I6Y721	Rv1638	uvrA	information pathways	UvrABC system protein A
I6XYI1	Rv1638A	Rv1638A	conserved hypotheticals	Uncharacterized protein
I6YB66	Rv1650	pheT	information pathways	Phenylalanine--tRNA ligase beta subunit
I6XC24	Rv1659	argH	intermediary metabolism and respiration	Argininosuccinate lyase
I6Y754	Rv1676	Rv1676	conserved hypotheticals	Uncharacterized protein
I6YB90	Rv1679	fadE16	lipid metabolism	Acyl-CoA dehydrogenase
I6XC49	Rv1683	Rv1683	lipid metabolism	Acyl-CoA synthetase
I6XYN9	Rv1692	Rv1692	intermediary metabolism and respiration	D,L-glycerol 3-phosphate phosphatase
I6X209	Rv1695	ppnK	intermediary metabolism and respiration	NAD kinase
I6YBD1	Rv1703c	Rv1703c	intermediary metabolism and respiration	SAM-dependent methyltransferase
I6X252	Rv1707	Rv1707	cell wall and cell processes	Probable conserved transmembrane protein
I6XYU8	Rv1719	Rv1719	regulatory proteins	Probable transcriptional regulatory protein
I6YBI4	Rv1743	pknE	regulatory proteins	Serine/threonine protein kinase
I6XYX4	Rv1746	pknF	regulatory proteins	Serine/threonine protein kinase
I6XCE6	Rv1747	Rv1747	cell wall and cell processes	ABC transporter ATP-binding protein
I6XCF6	Rv1762c	Rv1762c	conserved hypotheticals	Uncharacterized protein
I6XYZ4	Rv1769	Rv1769	conserved hypotheticals	Alanine racemase
I6XCG5	Rv1770	Rv1770	conserved hypotheticals	Peptidase M28
I6YBK5	Rv1771	Rv1771	intermediary metabolism and respiration	Oxidoreductase
I6XZ02	Rv1779c	Rv1779c	cell wall and cell processes	Membrane protein
I6YBP5	Rv1821	secA2	cell wall and cell processes	Protein translocase subunit SecA
I6X2E9	Rv1827	garA	conserved hypotheticals	Peptide-binding protein
I6XCL7	Rv1830	Rv1830	conserved hypotheticals	Transcriptional regulator
I6X2F8	Rv1837c	glcB	intermediary metabolism and respiration	Malate synthase G
I6Y7M6	Rv1843c	guaB1	intermediary metabolism and respiration	Inosine-5-monophosphate dehydrogenase
I6X2G6	Rv1847	Rv1847	conserved hypotheticals	Esterase
I6YBS6	Rv1856c	Rv1856c	intermediary metabolism and respiration	Short-chain dehydrogenase
I6X2I0	Rv1862	adhA	intermediary metabolism and respiration	Alcohol dehydrogenase
I6XZ69	Rv1869c	Rv1869c	intermediary metabolism and respiration	Probable reductase
I6YBU0	Rv1871c	Rv1871c	conserved hypotheticals	Nitroreductase
I6X2I8	Rv1872c	lldD2	intermediary metabolism and respiration	Lactate dehydrogenase
I6XCS6	Rv1893	Rv1893	conserved hypotheticals	Uncharacterized protein
I6YBW3	Rv1894c	Rv1894c	conserved hypotheticals	Monooxygenase
I6X2L2	Rv1899c	lppD	cell wall and cell processes	Uncharacterized protein
I6XZ95	Rv1901	cinA	virulence, detoxification, adaptation	CinA-like protein
I6X2M1	Rv1904	Rv1904	conserved hypotheticals	Anti-sigma factor antagonist
I6YBX7	Rv1908c	katG	virulence, detoxification, adaptation	Catalase-peroxidase
I6X2N6	Rv1919c	Rv1919c	conserved hypotheticals	Conserved protein
I6Y7V6	Rv1925	fadD31	lipid metabolism	Fatty-acid--CoA ligase
I6XCV9	Rv1932	tpx	virulence, detoxification, adaptation	Probable thiol peroxidase
I6X2T2	Rv1962A	vapB35	virulence, detoxification, adaptation	Antitoxin
I6YC43	Rv1980c	mpt64	cell wall and cell processes	Immunogenic protein MPB64
I6Y840	Rv2002	fabG3	lipid metabolism	3-alpha-hydroxysteroid dehydrogenase
I6XZJ0	Rv2008c	Rv2008c	conserved hypotheticals	Uncharacterized protein
I6X2Z5	Rv2021c	Rv2021c	regulatory proteins	Putative antitoxin HigA2
I6XD57	Rv2033c	Rv2033c	conserved hypotheticals	Uncharacterized protein
I6XD69	Rv2048c	pks12	lipid metabolism	Polyketide synthase
I6XD82	Rv2063	mazE7	virulence, detoxification, adaptation	Antitoxin
I6YCC0	Rv2068c	blaC	intermediary metabolism and respiration	Beta-lactamase
I6X349	Rv2074	Rv2074	intermediary metabolism and respiration	Uncharacterized protein
I6XZT3	Rv2094c	tatA	cell wall and cell processes	Sec-independent protein translocase protein TatA
I6YCG2	Rv2110c	prcB	intermediary metabolism and respiration	Proteasome subunit beta
I6X388	Rv2111c	pup	intermediary metabolism and respiration	Prokaryotic ubiquitin-like protein Pup
I6Y8G3	Rv2127	ansP1	cell wall and cell processes	L-asparagine permease
I6XDE3	Rv2129c	Rv2129c	intermediary metabolism and respiration	Probable oxidoreductase
I6XZY6	Rv2145c	wag31	cell wall and cell processes	Cell wall synthesis protein Wag31
I6XDH2	Rv2151c	ftsQ	cell wall and cell processes	Cell division protein FtsQ
I6YCK5	Rv2152c	murC	cell wall and cell processes	UDP-N-acetylmuramate--L-alanine ligase
I6X3D5	Rv2153c	murG	cell wall and cell processes	UDP-N-acetylglucosamine--N-acetylmuramyl-(pentapeptide) pyrophosphoryl-undecaprenol N-acetylglucosamine transferase
I6XZZ3	Rv2155c	murD	cell wall and cell processes	UDP-N-acetylmuramoylalanine--D-glutamate ligase
I6XDI9	Rv2166c	Rv2166c	conserved hypotheticals	Transcriptional regulator MraZ
I6X3I6	Rv2178c	aroG	intermediary metabolism and respiration	Phospho-2-dehydro-3-deoxyheptonate aldolase
I6YCR4	Rv2182c	Rv2182c	conserved hypotheticals	1-acylglycerol-3-phosphate O-acyltransferase
I6YCS0	Rv2187	fadD15	lipid metabolism	Long-chain fatty acid--CoA ligase
I6XDR2	Rv2195	qcrA	intermediary metabolism and respiration	Menaquinol-cytochrome C reductase
I6YCT0	Rv2196	qcrB	intermediary metabolism and respiration	Menaquinol-cytochrome C reductase
I6X3K4	Rv2197c	Rv2197c	cell wall and cell processes	Membrane protein
I6Y8P0	Rv2198c	mmpS3	cell wall and cell processes	Probable transport accessory protein MmpS3
I6X3L0	Rv2202c	adoK	intermediary metabolism and respiration	Ribokinase
I6Y069	Rv2204c	Rv2204c	conserved hypotheticals	Iron-sulfur cluster insertion protein ErpA
I6YCT7	Rv2206	Rv2206	cell wall and cell processes	Membrane protein
I6Y8Q3	Rv2213	pepB	intermediary metabolism and respiration	Probable cytosol aminopeptidase
I6XDT2	Rv2215	dlaT	intermediary metabolism and respiration	Dihydrolipoamide acetyltransferase
I6Y079	Rv2219	Rv2219	cell wall and cell processes	Membrane protein
I6YCV1	Rv2220	glnA1	intermediary metabolism and respiration	Glutamine synthetase
I6X3M5	Rv2221c	glnE	intermediary metabolism and respiration	Glutamate-ammonia-ligase adenylyltransferase
I6Y8R2	Rv2222c	glnA2	intermediary metabolism and respiration	Glutamine synthetase
I6X3M7	Rv2226	Rv2226	conserved hypotheticals	Uncharacterized protein
I6Y088	Rv2228c	Rv2228c	information pathways	Acid phosphatase
I6XDU3	Rv2229c	Rv2229c	conserved hypotheticals	Uncharacterized protein
I6YCW0	Rv2230c	Rv2230c	conserved hypotheticals	GTP cyclohydrolase 1 type 2 homolog
I6XDU6	Rv2232	ptkA	regulatory proteins	Uncharacterized protein
I6X3N7	Rv2235	Rv2235	cell wall and cell processes	SURF1-like protein
I6Y098	Rv2241	aceE	intermediary metabolism and respiration	Pyruvate dehydrogenase E1 component
I6X3P5	Rv2244	acpM	lipid metabolism	Acyl carrier protein
I6XDV6	Rv2247	accD6	lipid metabolism	Propionyl-CoA carboxylase subunit beta
I6YCY3	Rv2257c	Rv2257c	conserved hypotheticals	Beta-lactamase
I6X3Q8	Rv2258c	Rv2258c	regulatory proteins	Methyltransferase
I6YD20	Rv2296	Rv2296	intermediary metabolism and respiration	Haloalkane dehalogenase
I6Y0E8	Rv2299c	htpG	virulence, detoxification, adaptation	Chaperone protein HtpG
I6X3U7	Rv2302	Rv2302	conserved hypotheticals	Uncharacterized protein
I6XDZ8	Rv2305	Rv2305	conserved hypotheticals	Uncharacterized protein
I6X3Y7	Rv2338c	moeW	intermediary metabolism and respiration	Molybdopterin biosynthesis protein moeW
I6X3Z3	Rv2343c	dnaG	information pathways	DNA primase
I6Y917	Rv2344c	dgt	intermediary metabolism and respiration	Deoxyguanosinetriphosphate triphosphohydrolase-like protein
I6X422	Rv2373c	dnaJ2	virulence, detoxification, adaptation	Chaperone protein DnaJ
I6Y0K9	Rv2375	Rv2375	conserved hypotheticals	Uncharacterized protein
I6YDB5	Rv2405	Rv2405	conserved hypotheticals	Growth inhibitor PemK
I6X458	Rv2406c	Rv2406c	conserved hypotheticals	Conserved protein
I6Y984	Rv2412	rpsT	information pathways	30S ribosomal protein S20
I6Y999	Rv2427c	proA	intermediary metabolism and respiration	Gamma-glutamyl phosphate reductase
I6Y0P9	Rv2428	ahpC	virulence, detoxification, adaptation	Alkyl hydroperoxide reductase
I6YDG0	Rv2454c	Rv2454c	intermediary metabolism and respiration	2-oxoacid:ferredoxin oxidoreductase subunit beta
I6X4B3	Rv2455c	Rv2455c	intermediary metabolism and respiration	2-oxoglutarate ferredoxin oxidoreductase subunit alpha
I6X4B8	Rv2460c	clpP2	intermediary metabolism and respiration	ATP-dependent Clp protease proteolytic subunit
I6Y9D3	Rv2461c	clpP1	intermediary metabolism and respiration	ATP-dependent Clp protease proteolytic subunit
I6Y0S7	Rv2462c	tig	cell wall and cell processes	Trigger factor
I6Y0U0	Rv2476c	gdh	intermediary metabolism and respiration	NAD-glutamate dehydrogenase
I6XEE4	Rv2477c	Rv2477c	cell wall and cell processes	ABC transporter ATP-binding protein
I6X4E7	Rv2484c	Rv2484c	lipid metabolism	Diacylglycerol O-acyltransferase
I6XEG1	Rv2496c	bkdB	intermediary metabolism and respiration	2-oxoisovalerate dehydrogenase
I6Y9H7	Rv2504c	scoA	lipid metabolism	Succinyl-CoA:3-ketoacid-CoA transferase
I6XEH0	Rv2511	orn	intermediary metabolism and respiration	Oligoribonuclease
I6XEI0	Rv2520c	Rv2520c	cell wall and cell processes	Possible conserved membrane protein
I6Y0Z1	Rv2524c	fas	lipid metabolism	3-oxoacyl-ACP synthase
I6XEJ1	Rv2534c	efp	information pathways	Elongation factor P
I6X4K7	Rv2536	Rv2536	cell wall and cell processes	Membrane protein
I6YDR1	Rv2565	Rv2565	conserved hypotheticals	Esterase
I6X4N7	Rv2566	Rv2566	conserved hypotheticals	Transglutaminase
I6Y9P2	Rv2567	Rv2567	conserved hypotheticals	Uncharacterized protein
I6Y135	Rv2568c	Rv2568c	conserved hypotheticals	Uncharacterized protein
I6X4Q7	Rv2586c	secF	cell wall and cell processes	Protein-export membrane protein SecF
I6X4S7	Rv2605c	tesB2	lipid metabolism	Acyl-CoA thioesterase
I6Y9S9	Rv2606c	snzP	intermediary metabolism and respiration	Pyridoxal 5'-phosphate synthase subunit PdxS
I6X4T2	Rv2610c	pimA	lipid metabolism	GDP-mannose-dependent alpha-(1-2)-phosphatidylinositol mannosyltransferase
I6YDW0	Rv2614c	thrS	information pathways	Threonine--tRNA ligase
I6YE41	Rv2672	Rv2672	intermediary metabolism and respiration	Protease
I6X540	Rv2683	Rv2683	conserved hypotheticals	CBS domain-containing protein
I6YA12	Rv2694c	Rv2694c	conserved hypotheticals	Conserved protein
I6XF31	Rv2696c	Rv2696c	conserved hypotheticals	Conserved alanine and glycine and valine rich protein
I6YA17	Rv2699c	Rv2699c	conserved hypotheticals	DUTPase
I6XF35	Rv2701c	suhB	intermediary metabolism and respiration	Inositol monophosphatase
I6X558	Rv2703	sigA	information pathways	RNA polymerase sigma factor SigA
I6YE67	Rv2707	Rv2707	conserved hypotheticals	Probable conserved transmembrane alanine and leucine rich protein
I6XF43	Rv2711	ideR	regulatory proteins	Dihydrofolate reductase
I6YE86	Rv2732c	Rv2732c	cell wall and cell processes	Membrane protein
I6YE90	Rv2737c	recA	information pathways	Protein RecA
I6YA50	Rv2743c	Rv2743c	cell wall and cell processes	Membrane protein
I6Y1L2	Rv2744c	35kd_ag	conserved hypotheticals	Uncharacterized protein
I6YA55	Rv2748c	ftsK	cell wall and cell processes	Cell division protein FtsK
I6Y1P7	Rv2783c	gpsI	information pathways	Polyribonucleotide nucleotidyltransferase
I6YED3	Rv2785c	rpsO	information pathways	30S ribosomal protein S15
I6X5C9	Rv2786c	ribF	intermediary metabolism and respiration	Riboflavin biosynthesis protein
I6Y1Q2	Rv2788	sirR	regulatory proteins	DtxR family transcriptional regulator
I6XFD8	Rv2821c	Rv2821c	conserved hypotheticals	CRISPR-associated protein Cmr4
I6Y1U7	Rv2839c	infB	information pathways	Translation initiation factor IF-2
I6YEI3	Rv2841c	nusA	information pathways	Transcription termination/antitermination protein NusA
I6YEM3	Rv2883c	pyrH	intermediary metabolism and respiration	Uridylate kinase
I6X5M8	Rv2889c	tsf	information pathways	Elongation factor Ts
I6YAI8	Rv2890c	rpsB	information pathways	30S ribosomal protein S2
I6X5Q8	Rv2919c	glnB	regulatory proteins	Nitrogen regulatory protein P-II 1
I6Y215	Rv2921c	ftsY	cell wall and cell processes	Signal recognition particle receptor FtsY
I6XFP6	Rv2926c	Rv2926c	conserved hypotheticals	Uncharacterized protein
I6YEQ9	Rv2927c	Rv2927c	conserved hypotheticals	Uncharacterized protein
I6X5S4	Rv2933	ppsC	lipid metabolism	Polyketide synthase
I6Y228	Rv2935	ppsE	lipid metabolism	Polyketide synthase
I6X5S9	Rv2938	drrC	cell wall and cell processes	Transport permease protein
I6XFR2	Rv2947c	pks15	lipid metabolism	Polyketide synthase
I6YAP0	Rv2950c	fadD29	lipid metabolism	Acyl-CoA synthetase
I6XFR4	Rv2952	Rv2952	intermediary metabolism and respiration	SAM-dependent methlyltransferase
I6YET3	Rv2958c	Rv2958c	intermediary metabolism and respiration	Glycosyl transferase family 1
I6Y250	Rv2965c	kdtB	cell wall and cell processes	Phosphopantetheine adenylyltransferase
I6Y254	Rv2970c	lipN	intermediary metabolism and respiration	Lipase
I6YEU4	Rv2971	Rv2971	intermediary metabolism and respiration	2,5-diketo-D-gluconic acid reductase
I6X5X6	Rv2981c	ddlA	cell wall and cell processes	D-alanine--D-alanine ligase
A5YKM2	Rv2984	ppk1	intermediary metabolism and respiration	Polyphosphate kinase
I6X5Y3	Rv2986c	hupB	information pathways	DNA-binding protein
I6YAT3	Rv2987c	leuD	intermediary metabolism and respiration	3-isopropylmalate dehydratase small subunit
I6X5Z2	Rv2996c	serA1	intermediary metabolism and respiration	D-3-phosphoglycerate dehydrogenase
I6Y286	Rv3001c	ilvC	intermediary metabolism and respiration	Ketol-acid reductoisomerase
I6Y298	Rv3011c	gatA	information pathways	Glutamyl-tRNA(Gln) amidotransferase subunit A
I6X626	Rv3028c	fixB	intermediary metabolism and respiration	Electron transfer flavoprotein subunit alpha
I6XG08	Rv3045	adhC	intermediary metabolism and respiration	Alcohol dehydrogenase
I6YF16	Rv3046c	Rv3046c	conserved hypotheticals	Conserved protein
I6YF20	Rv3051c	nrdE	information pathways	Ribonucleoside-diphosphate reductase
I6YB16	Rv3062	ligB	information pathways	Probable DNA ligase
I6Y2G3	Rv3068c	pgmA	intermediary metabolism and respiration	Phosphoglucomutase
I6YF44	Rv3080c	pknK	regulatory proteins	Serine/threonine-protein kinase PknK
I6X670	Rv3081	Rv3081	conserved hypotheticals	Uncharacterized protein
I6Y2I3	Rv3088	tgs4	lipid metabolism	Diacylglycerol O-acyltransferase
I6YB49	Rv3091	Rv3091	conserved hypotheticals	Conserved protein
I6YF56	Rv3094c	Rv3094c	conserved hypotheticals	Hydroxylase
I6YB64	Rv3105c	prfB	information pathways	Peptide chain release factor 2
I6X9V7	Rv3117	cysA3	intermediary metabolism and respiration	Sulfurtransferase
I6YF79	Rv3118	sseC1	intermediary metabolism and respiration	Uncharacterized protein
I6YB78	Rv3120	Rv3120	conserved hypotheticals	Methyltransferase
I6XGE6	Rv3137	Rv3137	intermediary metabolism and respiration	Histidinol phosphatase
I6X6H2	Rv3139	fadE24	lipid metabolism	Butyryl-CoA dehydrogenase
I6YBB4	Rv3140	fadE23	lipid metabolism	Acyl-CoA dehydrogenase
I6YBB8	Rv3145	nuoA	intermediary metabolism and respiration	NADH-quinone oxidoreductase subunit A
I6XGF8	Rv3147	nuoC	intermediary metabolism and respiration	NADH-quinone oxidoreductase subunit C
I6X6I2	Rv3149	nuoE	intermediary metabolism and respiration	NADH dehydrogenase
I6X6I7	Rv3154	nuoJ	intermediary metabolism and respiration	NADH:ubiquinone oxidoreductase subunit J
I6YFE5	Rv3158	nuoN	intermediary metabolism and respiration	NADH-quinone oxidoreductase subunit N
I6XGI5	Rv3181c	Rv3181c	conserved hypotheticals	Antitoxin
I6Y2W7	Rv3196A	Rv3196A	conserved hypotheticals	Uncharacterized protein
I6XGK0	Rv3197	Rv3197	cell wall and cell processes	ABC transporter ATP-binding protein
I6XGK4	Rv3200c	Rv3200c	cell wall and cell processes	Possible transmembrane cation transporter
I6YFI2	Rv3205c	Rv3205c	conserved hypotheticals	Aminoglycoside phosphotransferase
I6XGL3	Rv3208A	TB9.4	conserved hypotheticals	Conserved protein TB9.4
I6XGL8	Rv3213c	Rv3213c	cell wall and cell processes	Chromosome partitioning protein
I6X6P9	Rv3215	entC	intermediary metabolism and respiration	Isochorismate synthase
I6X6Q9	Rv3223c	sigH	information pathways	RNA polymerase sigma factor
I6YBK0	Rv3227	aroA	intermediary metabolism and respiration	3-phosphoshikimate 1-carboxyvinyltransferase
I6YFL1	Rv3240c	secA1	cell wall and cell processes	Protein translocase subunit SecA
I6X6S6	Rv3241c	Rv3241c	information pathways	30S ribosomal protein S30
I6X6T0	Rv3246c	mtrA	regulatory proteins	Transcriptional regulator
I6Y309	Rv3248c	sahH	intermediary metabolism and respiration	Adenosylhomocysteinase
I6Y313	Rv3253c	Rv3253c	cell wall and cell processes	Amino acid permease
I6YBM4	Rv3257c	pmmA	intermediary metabolism and respiration	Phosphomannomutase
I6YBN5	Rv3271c	Rv3271c	cell wall and cell processes	Membrane protein
I6Y327	Rv3272	Rv3272	conserved hypotheticals	Acyl-CoA transferase
I6XGR9	Rv3273	Rv3273	intermediary metabolism and respiration	Carbonic anhydrase
I6X6W0	Rv3280	accD5	lipid metabolism	Methylmalonyl-CoA carboxyltransferase
I6YBP4	Rv3281	accE5	lipid metabolism	Probable bifunctional protein acetyl-/propionyl-coenzyme A carboxylase (Epsilon chain) AccE5
I6YFP4	Rv3284	Rv3284	conserved hypotheticals	Cysteine desufuration protein SufE
I6X6W5	Rv3285	accA3	lipid metabolism	Acetyl-COA carboxylase
I6YBQ3	Rv3291c	lrpA	regulatory proteins	AsnC family transcriptional regulator
I6Y355	Rv3307	deoD	intermediary metabolism and respiration	Purine nucleoside phosphorylase
I6YBT2	Rv3319	sdhB	intermediary metabolism and respiration	Probable succinate dehydrogenase (Iron-sulphur protein subunit) SdhB (Succinic dehydrogenase) (Fumarate reductase) (Fumarate dehydrogenase) (Fumaric hydrogenase)
I6X712	Rv3336c	trpS	information pathways	Tryptophan--tRNA ligase
I6YBW9	Rv3356c	folD	intermediary metabolism and respiration	Bifunctional protein FolD
I6XH02	Rv3368c	Rv3368c	intermediary metabolism and respiration	Nitroreductase
I6Y3C2	Rv3376	Rv3376	conserved hypotheticals	HAD family hydrolase
I6YG10	Rv3396c	guaA	intermediary metabolism and respiration	GMP synthase [glutamine-hydrolyzing]
I6YC16	Rv3407	vapB47	virulence, detoxification, adaptation	Antitoxin
I6X784	Rv3411c	guaB2	intermediary metabolism and respiration	Inosine-5'-monophosphate dehydrogenase
I6YC25	Rv3417c	groEL1	virulence, detoxification, adaptation	60 kDa chaperonin
I6Y3F9	Rv3418c	groES	virulence, detoxification, adaptation	10 kDa chaperonin
I6XH83	Rv3441c	mrsA	intermediary metabolism and respiration	Phosphoglucosamine mutase
I6X7B7	Rv3443c	rplM	information pathways	50S ribosomal protein L13
I6YG71	Rv3457c	rpoA	information pathways	DNA-directed RNA polymerase subunit alpha
I6X7D0	Rv3458c	rpsD	information pathways	30S ribosomal protein S4
I6YC67	Rv3459c	rpsK	information pathways	30S ribosomal protein S11
I6Y3K1	Rv3460c	rpsM	information pathways	30S ribosomal protein S13
I6YG75	Rv3462c	infA	information pathways	Translation initiation factor IF-1
I6X7D4	Rv3463	Rv3463	conserved hypotheticals	Conserved protein
I6YG87	Rv3477	PE31	PE/PPE	PE family protein
I6YC91	Rv3489	Rv3489	conserved hypotheticals	Uncharacterized protein
I6YCA7	Rv3509c	ilvX	intermediary metabolism and respiration	Uncharacterized protein
I6YCB1	Rv3515c	fadD19	lipid metabolism	Acyl-CoA synthetase
I6Y3W4	Rv3569c	hsaD	intermediary metabolism and respiration	4,5-9,10-diseco-3-hydroxy-5,9, 17-trioxoandrosta-1(10),2-diene-4-oate hydrolase
I6XHL1	Rv3575c	Rv3575c	regulatory proteins	LacI family transcriptional regulator
I6YGL7	Rv3596c	clpC1	intermediary metabolism and respiration	NDP-hexose 4-ketoreductase
I6X7R6	Rv3597c	lsr2	information pathways	Nucleoid-associated protein Lsr2
I6X7U7	Rv3603c	Rv3603c	conserved hypotheticals	Conserved hypothetical alanine and leucine rich protein
I6YCL3	Rv3604c	Rv3604c	cell wall and cell processes	Membrane protein
I6Y435	Rv3610c	ftsH	cell wall and cell processes	ATP-dependent zinc metalloprotease FtsH
I6YCN6	Rv3646c	topA	information pathways	DNA topoisomerase 1
I6XHV7	Rv3648c	cspA	virulence, detoxification, adaptation	Cold-shock protein
I6Y482	Rv3663c	dppD	cell wall and cell processes	ABC transporter ATP-binding protein
I6Y496	Rv3676	crp	regulatory proteins	Crp/Fnr family transcriptional regulator
I6YCR3	Rv3684	Rv3684	intermediary metabolism and respiration	Lyase
I6XHY9	Rv3686c	Rv3686c	conserved hypotheticals	Uncharacterized protein
I6YGX6	Rv3687c	rsfB	information pathways	Anti-sigma factor antagonist
I6YGX9	Rv3692	moxR2	regulatory proteins	ATPase AAA
I6YCS2	Rv3694c	Rv3694c	cell wall and cell processes	Membrane protein
I6XI10	Rv3708c	asd	intermediary metabolism and respiration	Aspartate-semialdehyde dehydrogenase
I6YGZ1	Rv3709c	ask	intermediary metabolism and respiration	Aspartokinase
I6X854	Rv3710	leuA	intermediary metabolism and respiration	2-isopropylmalate synthase
I6YCU3	Rv3716c	Rv3716c	conserved hypotheticals	Nucleoid-associated protein LH57
I6XI16	Rv3718c	Rv3718c	conserved hypotheticals	Conserved protein
I6X864	Rv3720	Rv3720	lipid metabolism	Probable fatty acid methyltransferase Rv3720
I6Y4F9	Rv3754	tyrA	intermediary metabolism and respiration	Prephenate dehydrogenase
I6YCY6	Rv3763	lpqH	cell wall and cell processes	Lipoprotein LpqH
I6YH46	Rv3774	echA21	lipid metabolism	Enoyl-CoA hydratase
I6XI62	Rv3778c	Rv3778c	intermediary metabolism and respiration	Aminotransferase
I6X8B7	Rv3780	Rv3780	conserved hypotheticals	Uncharacterized protein
I6X8C4	Rv3790	dprE1	lipid metabolism	Decaprenylphosphoryl-beta-D-ribose oxidase
I6YH65	Rv3799c	accD4	lipid metabolism	Methylmalonyl-CoA carboxyltransferase
I6X8D2	Rv3800c	pks13	lipid metabolism	Polyketide synthase
I6YD25	Rv3801c	fadD32	lipid metabolism	Fatty-acid--CoA ligase
I6YH76	Rv3814c	Rv3814c	intermediary metabolism and respiration	Acyltransferase
I6Y4L3	Rv3817	Rv3817	intermediary metabolism and respiration	Aminoglycoside phosphotransferase
I6X8F1	Rv3825c	pks2	lipid metabolism	Polyketide synthase
I6YD59	Rv3841	bfrB	intermediary metabolism and respiration	Ferritin
I6Y4N4	Rv3842c	glpQ1	intermediary metabolism and respiration	Glycerophosphodiester phosphodiesterase
I6YD68	Rv3849	espR	regulatory proteins	Secretion protein EspR
I6Y4Q0	Rv3859c	gltB	intermediary metabolism and respiration	Glutamate synthase
I6XID9	Rv3860	Rv3860	conserved hypotheticals	ATPase
I6Y4Q3	Rv3864	espE	cell wall and cell processes	Secretion protein EspE
I6XIE5	Rv3865	espF	cell wall and cell processes	Secretion protein EspF
I6X8J1	Rv3867	espH	cell wall and cell processes	Secretion protein EspH
I6YD84	Rv3868	eccA1	cell wall and cell processes	Peptidase S49
I6YHC7	Rv3871	eccCb1	cell wall and cell processes	Peptidase S49
B5TV88	Rv3874	esxB	cell wall and cell processes	ESAT-6-like protein
B5TV89	Rv3875	esxA	cell wall and cell processes	ESAT-6-like protein
I6YHD1	Rv3876	espI	cell wall and cell processes	Uncharacterized protein
I6Y4R5	Rv3879c	espK	cell wall and cell processes	Secretion protein EspK
I6XIG1	Rv3880c	espL	cell wall and cell processes	Secretion protein EspL
I6YHD6	Rv3881c	espB	cell wall and cell processes	Secretion protein EspB
I6YHE5	Rv3891c	esxD	cell wall and cell processes	Type VII secretion protein EsxD
I6Y4S5	Rv3894c	eccC2	cell wall and cell processes	ESX conserved component EccC2. ESX-2 type VII secretion system protein. Possible membrane protein
I6YHG3	Rv3910	Rv3910	cell wall and cell processes	Membrane protein
I6XIJ6	Rv3914	trxC	intermediary metabolism and respiration	Thioredoxin
I6YHG7	Rv3915	Rv3915	intermediary metabolism and respiration	N-acetylmuramoyl-L-alanine amidase CwlM
I6YDC6	Rv3917c	parB	cell wall and cell processes	Probable chromosome-partitioning protein ParB
I6Y4U5	Rv3918c	parA	cell wall and cell processes	Probable chromosome partitioning protein ParA
I6YBH3	Rv4007	#N/A	#N/A	#N/A

## Sheet: Dataset S1b
Dataset S1b: Presence of unique phosphorylated protein in different biological replicates
Uniprot_ID	Rv number	Replicate1	Replicate2	Replicate3	Total
I6XU56	Rv0002	1	0	0	1
I6Y2H5	Rv0006	1	1	1	3
I6XU61	Rv0007	1	1	1	3
I6Y2I0	Rv0009	1	0	0	1
I6X8A6	Rv0011c	1	0	0	1
I6Y2I5	Rv0014c	1	1	1	3
I6XU70	Rv0015c	1	1	1	3
I6Y6P4	Rv0017c	1	1	0	2
I6WX81	Rv0018c	0	1	1	2
I6Y2J0	Rv0019c	0	0	1	1
I6XU75	Rv0020c	1	1	1	3
I6WX86	Rv0023	0	1	0	1
I6Y2J9	Rv0029	1	1	1	3
I6X8C7	Rv0036c	1	0	0	1
I6Y6R4	Rv0042c	0	1	0	1
I6Y2L3	Rv0044c	1	1	1	3
I6XU97	Rv0045c	1	1	0	2
I6X8D3	Rv0046c	0	0	1	1
I6Y2M3	Rv0054	0	1	1	2
I6XUA7	Rv0055	1	0	0	1
I6Y6T5	Rv0066c	1	1	1	3
I6WXD3	Rv0072	1	0	0	1
I6XUC7	Rv0078A	1	1	1	3
I6Y2Q2	Rv0081	0	0	1	1
I6X8H2	Rv0088	1	1	1	3
I6WXG2	Rv0099	1	1	1	3
I6XUF1	Rv0101	1	1	1	3
I6X8I6	Rv0102	1	0	1	2
I6XUG8	Rv0120c	0	1	1	2
I6WXI1	Rv0123	1	1	1	3
I6XUH1	Rv0125	1	1	0	2
I6Y6Y9	Rv0127	1	0	1	2
I6WXI5	Rv0128	1	0	1	2
I6WXK0	Rv0148	0	0	1	1
I6WXK4	Rv0153c	0	1	1	2
I6X8P8	Rv0175	1	1	1	3
I6Y726	Rv0176	0	0	1	1
I6Y302	Rv0178	1	1	1	3
I6XUM9	Rv0189c	1	0	0	1
I6Y325	Rv0201c	1	0	1	2
I6Y748	Rv0204c	1	1	1	3
I6Y329	Rv0206c	1	1	1	3
I6Y334	Rv0211	1	1	1	3
I6Y758	Rv0214	0	0	1	1
I6XUR6	Rv0227c	1	1	1	3
I6Y778	Rv0242c	1	0	1	2
I6WXU2	Rv0243	1	0	0	1
I6Y780	Rv0247c	1	0	0	1
I6XUT7	Rv0250c	1	1	1	3
I6X8W6	Rv0271c	1	0	0	1
I6Y7C7	Rv0272c	1	0	0	1
I6WY14	Rv0281	1	0	0	1
I6Y3E7	Rv0282	0	1	1	2
I6Y7F5	Rv0285	1	1	0	2
I6Y7G0	Rv0290	0	0	1	1
I6Y3F4	Rv0292	1	1	1	3
I6Y7G4	Rv0295c	1	1	0	2
I6XUY6	Rv0298	1	1	0	2
I6Y3G8	Rv0312	1	0	0	1
I6WY60	Rv0341	1	0	0	1
I6XV19	Rv0343	1	0	0	1
I6Y7L1	Rv0350	1	1	1	3
I6WY69	Rv0351	0	1	1	2
I6Y3K4	Rv0352	1	0	0	1
I6WY77	Rv0361	1	1	1	3
I6X919	Rv0379	1	1	1	3
I6XV52	Rv0383c	1	1	1	3
I6X921	Rv0384c	1	1	1	3
I6XV58	Rv0389	1	1	1	3
I6Y7P6	Rv0391	1	0	0	1
I6Y3P7	Rv0407	0	0	1	1
I6Y7R3	Rv0410c	0	1	0	1
I6WYC9	Rv0421c	1	1	1	3
I6XV84	Rv0423c	0	0	1	1
I6Y7T8	Rv0440	1	1	1	3
I6XVA1	Rv0443	1	0	0	1
I6WYF7	Rv0458	1	1	1	3
I6X961	Rv0461	1	1	1	3
I6Y7V9	Rv0462	0	0	1	1
I6WYG5	Rv0468	1	1	0	2
I6Y3U9	Rv0469	1	0	1	2
I6WYG8	Rv0472c	0	0	1	1
I6Y3V3	Rv0473	0	0	1	1
I6XVD5	Rv0474	1	1	1	3
I6X969	Rv0475	1	1	1	3
I6XVD9	Rv0479c	1	0	0	1
I6XVE9	Rv0489	1	0	0	1
A7UC78	Rv0496	1	1	1	3
I6Y3X3	Rv0497	1	1	0	2
I6Y7Z2	Rv0500	1	1	1	3
I6WYJ6	Rv0500A	0	1	1	2
I6Y3Y1	Rv0505c	0	1	1	2
I6WYM1	Rv0524	1	0	0	1
I6Y404	Rv0530	1	0	1	2
I6X9A5	Rv0537c	0	0	1	1
I6Y827	Rv0538	1	1	1	3
I6Y834	Rv0548c	1	1	1	3
I6XVM1	Rv0566c	1	1	1	3
I6X9B9	Rv0567	1	0	0	1
I6Y851	Rv0568	1	0	0	1
I6Y897	Rv0613c	1	1	1	3
I6WYY3	Rv0633c	1	0	0	1
I6WYY7	Rv0636	1	0	0	1
I6XVU7	Rv0638	1	1	1	3
I6WYZ2	Rv0641	0	0	1	1
I6Y4C2	Rv0647c	1	1	1	3
I6WZ02	Rv0651	1	0	0	1
I6XVX4	Rv0667	1	1	1	3
I6X9I6	Rv0668	1	0	0	1
I6X9J0	Rv0672	1	0	0	1
I6Y4F5	Rv0685	1	0	1	2
I6XVZ6	Rv0686	1	0	0	1
I6Y8G7	Rv0688	1	1	1	3
I6XW04	Rv0695	1	0	1	2
I6X9L0	Rv0701	1	0	0	1
I6WZ49	Rv0703	1	0	0	1
I6Y4H2	Rv0704	1	0	0	1
I6X9L2	Rv0706	1	0	0	1
I6Y8I3	Rv0707	0	1	1	2
I6XW29	Rv0720	1	1	1	3
I6X9M1	Rv0721	1	0	0	1
I6XW38	Rv0730	1	1	1	3
I6WZ75	Rv0733	1	1	1	3
I6X9N1	Rv0736	1	0	1	2
I6XW81	Rv0753c	1	0	0	1
I6Y4R8	Rv0761c	1	0	0	1
I6Y8R0	Rv0769	0	1	1	2
I6XWA1	Rv0777	1	1	1	3
I6WZF1	Rv0780	1	1	0	2
I6Y4U4	Rv0794c	0	0	1	1
I6WZG6	Rv0798c	1	0	0	1
I6Y4U9	Rv0799c	1	0	0	1
I6WZH3	Rv0808	1	1	1	3
I6XWB9	Rv0810c	1	1	1	3
I6WZI4	Rv0822c	1	1	0	2
I6X9W4	Rv0825c	1	0	0	1
I6Y8W3	Rv0831c	1	1	1	3
I6Y4Z4	Rv0852	1	1	1	3
I6X9Y7	Rv0854	1	0	0	1
I6X9Z1	Rv0859	1	0	0	1
I6Y8Y4	Rv0860	1	1	1	3
I6WZM9	Rv0871	1	1	1	3
I6XWG6	Rv0873	1	1	1	3
I6WZN5	Rv0876c	0	1	1	2
I6XA12	Rv0884c	1	1	0	2
I6XWI3	Rv0896	1	1	1	3
I6Y543	Rv0905	0	0	1	1
I6Y547	Rv0909	1	1	1	3
I6WZT2	Rv0931c	1	1	1	3
I6XWL3	Rv0933	1	1	1	3
I6WZU1	Rv0941c	1	0	0	1
I6WZU7	Rv0946c	1	0	0	1
I6Y968	Rv0949	1	1	1	3
I6Y586	Rv0951	1	0	0	1
I6XWN1	Rv0952	1	1	1	3
I6XA76	Rv0958	0	0	1	1
I6XA85	Rv0966c	1	0	0	1
I6WZY6	Rv0982	1	0	0	1
I6XWR3	Rv0984	1	0	0	1
I6XWS1	Rv0994	1	0	0	1
I6Y5D9	Rv1007c	1	0	0	1
I6Y9D0	Rv1010	1	0	0	1
I6X018	Rv1011	1	0	0	1
I6Y9E0	Rv1020	1	1	1	3
I6X028	Rv1021	0	1	0	1
I6XWV0	Rv1023	1	1	1	3
I6X033	Rv1026	1	1	1	3
I6XAE3	Rv1028c	1	0	0	1
I6Y5F9	Rv1030	0	0	1	1
I6Y5G8	Rv1045	1	1	0	2
I6X067	Rv1056	1	0	0	1
I6Y5H9	Rv1057	1	1	1	3
I6XWY5	Rv1058	1	0	0	1
I6X072	Rv1061	0	0	1	1
I6Y5I8	Rv1071c	0	1	1	2
I6XX00	Rv1072	1	0	1	2
I6Y9J7	Rv1074c	1	0	0	1
I6X092	Rv1080c	1	0	0	1
I6X0B1	Rv1098c	0	1	1	2
I6Y9N0	Rv1107c	0	0	1	1
I6Y5L9	Rv1109c	1	0	0	1
I6XX35	Rv1110	1	0	0	1
I6XAM9	Rv1111c	1	1	1	3
I6X0D0	Rv1117	1	0	0	1
I6Y5P6	Rv1133c	1	1	1	3
I6Y9T4	Rv1161	1	0	0	1
I6XAT8	Rv1165	1	0	1	2
I6XXA2	Rv1173	1	1	1	3
I6Y9U9	Rv1175c	1	0	0	1
I6Y9V4	Rv1181	0	0	1	1
I6XAV7	Rv1185c	1	1	1	3
I6Y5V3	Rv1193	1	0	0	1
I6Y9X0	Rv1196	1	1	0	2
I6X0L2	Rv1197	1	1	0	2
I6Y5V7	Rv1198	1	0	0	1
I6XXD4	Rv1209	0	0	1	1
I6Y9Y1	Rv1211	1	1	1	3
I6XB07	Rv1220c	0	1	0	1
I6Y608	Rv1223	1	1	1	3
I6XB12	Rv1225c	1	1	1	3
I6YA16	Rv1236	1	0	1	2
I6XB21	Rv1240	1	1	1	3
I6Y628	Rv1248c	0	0	1	1
I6XB26	Rv1250	0	1	1	2
I6YA36	Rv1266c	1	1	1	3
I6XXM8	Rv1293	0	0	1	1
I6XXN3	Rv1297	1	0	0	1
I6XB64	Rv1298	1	0	0	1
I6XB69	Rv1303	1	0	1	2
I6Y674	Rv1306	0	0	1	1
I6XXP0	Rv1307	0	1	0	1
I6XB71	Rv1308	1	0	0	1
I6YA77	Rv1309	1	0	1	2
I6X0X1	Rv1310	0	1	0	1
I6X0Y5	Rv1324	1	1	1	3
I6YA95	Rv1328	1	0	0	1
I6Y6A1	Rv1335	1	0	0	1
I6X128	Rv1367c	1	1	1	3
I6X137	Rv1377c	0	0	1	1
I6YAF1	Rv1386	1	1	1	3
I6X145	Rv1387	1	1	0	2
I6Y6F1	Rv1388	1	0	1	2
I6XXU4	Rv1389	1	1	1	3
I6YAF6	Rv1391	1	1	1	3
I6XBE2	Rv1400c	1	1	1	3
I6XXV9	Rv1409	1	0	0	1
I6XBF3	Rv1415	1	1	0	2
I6YAI3	Rv1421	1	0	0	1
I6X175	Rv1422	1	1	1	3
I6X178	Rv1427c	0	0	1	1
I6YAJ8	Rv1436	1	1	0	2
I6XXY4	Rv1443c	0	1	1	2
I6YAK9	Rv1448c	1	1	1	3
I6X1A1	Rv1449c	0	1	1	2
I6X1A5	Rv1454c	1	0	1	2
I6YAM1	Rv1463	1	1	1	3
I6XY04	Rv1466	1	0	0	1
I6XY06	Rv1471	1	1	1	3
I6Y6M9	Rv1474c	1	1	1	3
I6XY12	Rv1475c	1	0	0	1
I6Y6N3	Rv1479	1	0	0	1
I6X1D4	Rv1483	1	0	0	1
I6Y6N7	Rv1484	1	1	0	2
I6X1D9	Rv1488	1	1	1	3
I6YAQ7	Rv1496	1	0	1	2
I6XY36	Rv1498A	1	0	0	1
I6Y6Q8	Rv1508c	1	1	1	3
I6YAS3	Rv1510	1	1	1	3
I6YAU6	Rv1533	0	1	1	2
I6Y6T8	Rv1540	1	1	1	3
I6YAV6	Rv1543	0	0	1	1
I6XY82	Rv1546	1	0	0	1
I6X1L7	Rv1558	1	0	0	1
I6X1Q3	Rv1593c	1	0	0	1
I6Y6Y7	Rv1594	1	0	1	2
I6XBW1	Rv1596	0	0	1	1
I6XYD8	Rv1600	1	0	0	1
I6XBX6	Rv1611	1	1	1	3
I6YB27	Rv1612	1	1	1	3
I6Y704	Rv1614	0	0	1	1
I6YB35	Rv1617	1	0	1	2
I6XBY8	Rv1626	1	1	1	3
I6Y715	Rv1629	1	0	0	1
I6XYH0	Rv1630	1	1	1	3
I6XBZ1	Rv1631	1	1	1	3
I6X1U4	Rv1633	0	1	1	2
I6YB52	Rv1636	1	0	1	2
I6Y721	Rv1638	1	1	1	3
I6XYI1	Rv1638A	1	1	1	3
I6YB66	Rv1650	1	1	0	2
I6XC24	Rv1659	1	0	0	1
I6Y754	Rv1676	0	1	1	2
I6YB90	Rv1679	1	0	0	1
I6XC49	Rv1683	0	0	1	1
I6XYN9	Rv1692	0	1	0	1
I6X209	Rv1695	1	1	0	2
I6YBD1	Rv1703c	1	0	1	2
I6X252	Rv1707	0	1	1	2
I6XYU8	Rv1719	1	1	1	3
I6YBI4	Rv1743	0	1	1	2
I6XYX4	Rv1746	1	1	1	3
I6XCE6	Rv1747	1	1	1	3
I6XCF6	Rv1762c	1	1	1	3
I6XYZ4	Rv1769	0	0	1	1
I6XCG5	Rv1770	1	0	0	1
I6YBK5	Rv1771	1	0	0	1
I6XZ02	Rv1779c	1	1	1	3
I6YBP5	Rv1821	0	0	1	1
I6X2E9	Rv1827	1	1	1	3
I6XCL7	Rv1830	0	1	1	2
I6X2F8	Rv1837c	1	0	1	2
I6Y7M6	Rv1843c	1	0	1	2
I6X2G6	Rv1847	1	0	0	1
I6YBS6	Rv1856c	1	0	0	1
I6X2I0	Rv1862	0	1	0	1
I6XZ69	Rv1869c	1	1	1	3
I6YBU0	Rv1871c	1	0	0	1
I6X2I8	Rv1872c	1	0	1	2
I6XCS6	Rv1893	1	0	1	2
I6YBW3	Rv1894c	1	1	0	2
I6X2L2	Rv1899c	1	1	1	3
I6XZ95	Rv1901	1	1	0	2
I6X2M1	Rv1904	1	1	0	2
I6YBX7	Rv1908c	1	1	1	3
I6X2N6	Rv1919c	1	0	0	1
I6Y7V6	Rv1925	1	0	0	1
I6XCV9	Rv1932	1	1	1	3
I6X2T2	Rv1962A	0	0	1	1
I6YC43	Rv1980c	1	1	1	3
I6Y840	Rv2002	1	0	0	1
I6XZJ0	Rv2008c	1	0	0	1
I6X2Z5	Rv2021c	0	0	1	1
I6XD57	Rv2033c	1	1	1	3
I6XD69	Rv2048c	1	1	1	3
I6XD82	Rv2063	1	0	1	2
I6YCC0	Rv2068c	1	0	0	1
I6X349	Rv2074	1	0	0	1
I6XZT3	Rv2094c	1	1	1	3
I6YCG2	Rv2110c	1	1	1	3
I6X388	Rv2111c	0	1	1	2
I6Y8G3	Rv2127	1	1	1	3
I6XDE3	Rv2129c	1	1	1	3
I6XZY6	Rv2145c	1	1	1	3
I6XDH2	Rv2151c	1	1	1	3
I6YCK5	Rv2152c	0	0	1	1
I6X3D5	Rv2153c	0	1	1	2
I6XZZ3	Rv2155c	1	0	0	1
I6XDI9	Rv2166c	1	1	1	3
I6X3I6	Rv2178c	1	0	0	1
I6YCR4	Rv2182c	0	0	1	1
I6YCS0	Rv2187	1	1	1	3
I6XDR2	Rv2195	1	0	0	1
I6YCT0	Rv2196	1	0	0	1
I6X3K4	Rv2197c	1	1	1	3
I6Y8P0	Rv2198c	1	1	1	3
I6X3L0	Rv2202c	0	1	0	1
I6Y069	Rv2204c	1	1	1	3
I6YCT7	Rv2206	1	1	1	3
I6Y8Q3	Rv2213	1	0	1	2
I6XDT2	Rv2215	1	1	1	3
I6Y079	Rv2219	1	1	1	3
I6YCV1	Rv2220	1	0	1	2
I6X3M5	Rv2221c	1	1	1	3
I6Y8R2	Rv2222c	0	1	0	1
I6X3M7	Rv2226	0	1	1	2
I6Y088	Rv2228c	1	1	1	3
I6XDU3	Rv2229c	0	0	1	1
I6YCW0	Rv2230c	0	0	1	1
I6XDU6	Rv2232	1	1	1	3
I6X3N7	Rv2235	1	0	0	1
I6Y098	Rv2241	1	0	1	2
I6X3P5	Rv2244	1	1	1	3
I6XDV6	Rv2247	1	1	0	2
I6YCY3	Rv2257c	1	1	1	3
I6X3Q8	Rv2258c	1	0	1	2
I6YD20	Rv2296	1	0	0	1
I6Y0E8	Rv2299c	0	0	1	1
I6X3U7	Rv2302	1	0	0	1
I6XDZ8	Rv2305	1	0	0	1
I6X3Y7	Rv2338c	0	1	1	2
I6X3Z3	Rv2343c	1	1	1	3
I6Y917	Rv2344c	1	0	1	2
I6X422	Rv2373c	1	0	1	2
I6Y0K9	Rv2375	1	0	1	2
I6YDB5	Rv2405	0	0	1	1
I6X458	Rv2406c	1	1	1	3
I6Y984	Rv2412	1	0	0	1
I6Y999	Rv2427c	1	0	0	1
I6Y0P9	Rv2428	1	0	0	1
I6YDG0	Rv2454c	1	0	1	2
I6X4B3	Rv2455c	1	0	0	1
I6X4B8	Rv2460c	1	0	0	1
I6Y9D3	Rv2461c	1	1	1	3
I6Y0S7	Rv2462c	1	1	0	2
I6Y0U0	Rv2476c	1	0	0	1
I6XEE4	Rv2477c	0	0	1	1
I6X4E7	Rv2484c	1	0	0	1
I6XEG1	Rv2496c	1	0	0	1
I6Y9H7	Rv2504c	1	0	1	2
I6XEH0	Rv2511	1	1	0	2
I6XEI0	Rv2520c	0	1	1	2
I6Y0Z1	Rv2524c	1	1	1	3
I6XEJ1	Rv2534c	1	0	0	1
I6X4K7	Rv2536	1	1	1	3
I6YDR1	Rv2565	1	0	0	1
I6X4N7	Rv2566	1	1	1	3
I6Y9P2	Rv2567	1	0	1	2
I6Y135	Rv2568c	1	0	0	1
I6X4Q7	Rv2586c	1	0	1	2
I6X4S7	Rv2605c	1	0	0	1
I6Y9S9	Rv2606c	1	1	1	3
I6X4T2	Rv2610c	0	1	1	2
I6YDW0	Rv2614c	0	1	0	1
I6YE41	Rv2672	1	0	0	1
I6X540	Rv2683	1	1	1	3
I6YA12	Rv2694c	1	1	0	2
I6XF31	Rv2696c	1	0	1	2
I6YA17	Rv2699c	0	0	1	1
I6XF35	Rv2701c	0	0	1	1
I6X558	Rv2703	1	1	1	3
I6YE67	Rv2707	1	0	0	1
I6XF43	Rv2711	1	1	1	3
I6YE86	Rv2732c	1	0	1	2
I6YE90	Rv2737c	1	0	1	2
I6YA50	Rv2743c	1	0	0	1
I6Y1L2	Rv2744c	1	1	1	3
I6YA55	Rv2748c	1	1	1	3
I6Y1P7	Rv2783c	1	1	1	3
I6YED3	Rv2785c	1	0	0	1
I6X5C9	Rv2786c	1	1	1	3
I6Y1Q2	Rv2788	0	0	1	1
I6XFD8	Rv2821c	1	0	0	1
I6Y1U7	Rv2839c	1	1	1	3
I6YEI3	Rv2841c	0	1	1	2
I6YEM3	Rv2883c	1	0	0	1
I6X5M8	Rv2889c	1	1	0	2
I6YAI8	Rv2890c	1	1	0	2
I6X5Q8	Rv2919c	0	1	1	2
I6Y215	Rv2921c	1	1	1	3
I6XFP6	Rv2926c	0	0	1	1
I6YEQ9	Rv2927c	1	0	0	1
I6X5S4	Rv2933	1	0	1	2
I6Y228	Rv2935	1	0	0	1
I6X5S9	Rv2938	1	1	1	3
I6XFR2	Rv2947c	0	1	1	2
I6YAP0	Rv2950c	1	0	0	1
I6XFR4	Rv2952	0	0	1	1
I6YET3	Rv2958c	1	0	1	2
I6Y250	Rv2965c	1	0	1	2
I6Y254	Rv2970c	1	1	1	3
I6YEU4	Rv2971	1	0	1	2
I6X5X6	Rv2981c	1	1	1	3
A5YKM2	Rv2984	0	1	1	2
I6X5Y3	Rv2986c	0	0	1	1
I6YAT3	Rv2987c	1	0	0	1
I6X5Z2	Rv2996c	1	1	1	3
I6Y286	Rv3001c	1	0	0	1
I6Y298	Rv3011c	1	0	0	1
I6X626	Rv3028c	1	1	0	2
I6XG08	Rv3045	1	0	1	2
I6YF16	Rv3046c	1	0	0	1
I6YF20	Rv3051c	1	0	0	1
I6YB16	Rv3062	0	1	1	2
I6Y2G3	Rv3068c	1	1	1	3
I6YF44	Rv3080c	0	1	1	2
I6X670	Rv3081	1	1	1	3
I6Y2I3	Rv3088	1	1	1	3
I6YB49	Rv3091	1	1	1	3
I6YF56	Rv3094c	1	1	1	3
I6YB64	Rv3105c	1	1	1	3
I6X9V7	Rv3117	1	0	0	1
I6YF79	Rv3118	1	0	0	1
I6YB78	Rv3120	1	0	0	1
I6XGE6	Rv3137	1	1	1	3
I6X6H2	Rv3139	1	0	0	1
I6YBB4	Rv3140	0	1	0	1
I6YBB8	Rv3145	1	0	1	2
I6XGF8	Rv3147	1	1	1	3
I6X6I2	Rv3149	1	0	0	1
I6X6I7	Rv3154	1	0	0	1
I6YFE5	Rv3158	1	0	0	1
I6XGI5	Rv3181c	1	1	1	3
I6Y2W7	Rv3196A	1	1	1	3
I6XGK0	Rv3197	1	0	1	2
I6XGK4	Rv3200c	1	1	1	3
I6YFI2	Rv3205c	1	0	0	1
I6XGL3	Rv3208A	1	0	1	2
I6XGL8	Rv3213c	1	0	0	1
I6X6P9	Rv3215	0	1	0	1
I6X6Q9	Rv3223c	0	1	1	2
I6YBK0	Rv3227	1	1	1	3
I6YFL1	Rv3240c	0	1	1	2
I6X6S6	Rv3241c	0	1	1	2
I6X6T0	Rv3246c	1	1	1	3
I6Y309	Rv3248c	1	1	1	3
I6Y313	Rv3253c	0	1	0	1
I6YBM4	Rv3257c	1	0	1	2
I6YBN5	Rv3271c	1	1	1	3
I6Y327	Rv3272	0	0	1	1
I6XGR9	Rv3273	1	0	0	1
I6X6W0	Rv3280	1	1	1	3
I6YBP4	Rv3281	1	1	0	2
I6YFP4	Rv3284	0	1	1	2
I6X6W5	Rv3285	0	1	1	2
I6YBQ3	Rv3291c	0	1	1	2
I6Y355	Rv3307	1	0	0	1
I6YBT2	Rv3319	1	0	0	1
I6X712	Rv3336c	1	0	0	1
I6YBW9	Rv3356c	1	0	0	1
I6XH02	Rv3368c	1	0	0	1
I6Y3C2	Rv3376	1	1	1	3
I6YG10	Rv3396c	1	0	0	1
I6YC16	Rv3407	1	1	1	3
I6X784	Rv3411c	1	0	0	1
I6YC25	Rv3417c	1	1	1	3
I6Y3F9	Rv3418c	1	1	1	3
I6XH83	Rv3441c	1	1	1	3
I6X7B7	Rv3443c	0	1	1	2
I6YG71	Rv3457c	1	0	0	1
I6X7D0	Rv3458c	1	0	1	2
I6YC67	Rv3459c	1	0	1	2
I6Y3K1	Rv3460c	1	0	0	1
I6YG75	Rv3462c	0	0	1	1
I6X7D4	Rv3463	0	0	1	1
I6YG87	Rv3477	1	1	1	3
I6YC91	Rv3489	1	1	1	3
I6YCA7	Rv3509c	1	1	1	3
I6YCB1	Rv3515c	1	0	0	1
I6Y3W4	Rv3569c	1	1	1	3
I6XHL1	Rv3575c	1	0	0	1
I6YGL7	Rv3596c	1	1	1	3
I6X7R6	Rv3597c	1	1	1	3
I6X7U7	Rv3603c	1	1	1	3
I6YCL3	Rv3604c	1	1	1	3
I6Y435	Rv3610c	1	1	1	3
I6YCN6	Rv3646c	1	0	0	1
I6XHV7	Rv3648c	1	1	1	3
I6Y482	Rv3663c	1	0	0	1
I6Y496	Rv3676	1	0	1	2
I6YCR3	Rv3684	1	1	0	2
I6XHY9	Rv3686c	1	0	1	2
I6YGX6	Rv3687c	1	0	0	1
I6YGX9	Rv3692	1	0	0	1
I6YCS2	Rv3694c	0	1	1	2
I6XI10	Rv3708c	1	0	0	1
I6YGZ1	Rv3709c	1	1	1	3
I6X854	Rv3710	1	0	1	2
I6YCU3	Rv3716c	1	0	0	1
I6XI16	Rv3718c	1	0	0	1
I6X864	Rv3720	1	1	0	2
I6Y4F9	Rv3754	1	1	1	3
I6YCY6	Rv3763	1	1	1	3
I6YH46	Rv3774	1	0	1	2
I6XI62	Rv3778c	0	1	1	2
I6X8B7	Rv3780	1	1	1	3
I6X8C4	Rv3790	1	0	0	1
I6YH65	Rv3799c	1	0	0	1
I6X8D2	Rv3800c	1	1	1	3
I6YD25	Rv3801c	1	1	1	3
I6YH76	Rv3814c	1	1	1	3
I6Y4L3	Rv3817	1	1	1	3
I6X8F1	Rv3825c	1	0	0	1
I6YD59	Rv3841	1	1	1	3
I6Y4N4	Rv3842c	0	0	1	1
I6YD68	Rv3849	1	1	1	3
I6Y4Q0	Rv3859c	1	0	0	1
I6XID9	Rv3860	1	0	1	2
I6Y4Q3	Rv3864	1	1	1	3
I6XIE5	Rv3865	1	1	1	3
I6X8J1	Rv3867	1	1	1	3
I6YD84	Rv3868	1	0	0	1
I6YHC7	Rv3871	1	1	1	3
B5TV88	Rv3874	1	1	1	3
B5TV89	Rv3875	1	1	1	3
I6YHD1	Rv3876	1	1	1	3
I6Y4R5	Rv3879c	1	0	1	2
I6XIG1	Rv3880c	1	1	0	2
I6YHD6	Rv3881c	1	1	1	3
I6YHE5	Rv3891c	1	0	0	1
I6Y4S5	Rv3894c	0	1	1	2
I6YHG3	Rv3910	1	1	1	3
I6XIJ6	Rv3914	0	1	1	2
I6YHG7	Rv3915	1	1	1	3
I6YDC6	Rv3917c	1	0	1	2
I6Y4U5	Rv3918c	1	1	1	3
I6YBH3	Rv4007	1	1	0	2
