# Supplementary material for: Phosphorylation of CFP10 modulates Mycobacterium tuberculosis virulence
Source: mBio. 2023 Oct 4;14(5):e01232-23. doi: 10.1128/mbio.01232-23 (PMC10653824; doi:10.1128/mbio.01232-23)
Supplement: Data Set S2 — Unique phosphopeptides. [file mbio.01232-23-s0002.xlsx]

## Sheet: Dataset S2
Dataset S2. Unique phosphopeptides identified in M. tuberculosis H37Rv whole cell lysate (WCL)
Rv number	Peptide sequence	Peptide start	Peptide stop	Modification	Protein phospho site
Rv0006	GVVEVEEDSRGR	255	266	S9	Rv0006_S263
Rv0006	SGGIVAVNLR	645	654	S1	Rv0006_S645
Rv0007	TPQPDPDASLGCGDGSPAEAYASELPDLSGPTPR	102	135	S29	Rv0007_S130
Rv0007	AATGPGRIPDAGDPPPWQR	30	48	T3	Rv0007_T32
Rv0007	QPPPVSHPEGRPTNPPAAADAR	60	81	T13	Rv0007_T72
Rv0007	FISGASAPVTGPAAAVR	85	101	T10	Rv0007_T94
Rv0009	TATDGNDRPTDPVVIESITIS	162	182	S21	Rv0009_S182
Rv0011c	NDFTVSAVSR	10	19	S6	Rv0011c_S15
Rv0014c	TSLLSSAAGNLSGPRTDPLPR	294	314	T16	Rv0014c_T309
Rv0015c	RPFAGDGALTVAMK	215	228	T10	Rv0015c_T224
Rv0015c	AAPAAIPSGTTAR	292	304	T10	Rv0015c_T301
Rv0015c	AAPAAIPSGTTAR	292	304	T11	Rv0015c_T302
Rv0015c	VAANSAGRTAASR	305	317	T9	Rv0015c_T313
Rv0017c	SPITAAGTEVIERV	456	469	T8	Rv0017c_T463
Rv0018c	ITPEEAHSHPQR	148	159	S8	Rv0018c_S155
Rv0019c	TDIYAPTGAVMMR	30	42	T7	Rv0019c_T36
Rv0020c	GGPDPQGGSDPR	188	199	S9	Rv0020c_S196
Rv0020c	HEEGSYVPSGPPGPPEQRPAYPDQGGYDQGYQQGATTYGR	328	367	S9	Rv0020c_S336
Rv0020c	YTESPRVPGYAPQGGGYAEPAGR	379	401	S4	Rv0020c_S382
Rv0020c	FEQSSNLHTGQFR	108	120	T9	Rv0020c_T116
Rv0020c	KLEQTVGDAFAR	14	25	T5	Rv0020c_T18
Rv0020c	GGYPPETGGYPPQPGYPRPR	200	219	Y16	Rv0020c_Y215
Rv0020c	HPDQGDYPEQIGYPDQGGYPEQR	220	242	Y13	Rv0020c_Y232
Rv0020c	YTESPRVPGYAPQGGGYAEPAGR	379	401	Y1	Rv0020c_Y379
Rv0020c	VPGYAPQGGGYAEPAGR	385	401	Y4	Rv0020c_Y388
Rv0023	VAVNAGADSTGR	158	169	T10	Rv0023_T167
Rv0029	AVDSTAPTSSVQPR	250	263	S4	Rv0029_S253
Rv0029	AVDSTAPTSSVQPR	250	263	T5	Rv0029_T254
Rv0036c	LAWFGPPMSAASMATAR	119	135	S12	Rv0036c_S130
Rv0042c	LASGEPASGPASNSPAR	189	205	S8	Rv0042c_S196
Rv0044c	SAVLSTHCSTVGR	197	209	S1	Rv0044c_S197
Rv0045c	ELAPGAEFVVGMSLGGLTAIR	110	130	S13	Rv0045c_S122
Rv0045c	SGHSVQSDQPR	275	285	S1	Rv0045c_S275
Rv0046c	TQAVTSNLKR	253	262	T5	Rv0046c_T257
Rv0054	FTPSGAAVANFTVASTPR	21	38	S4	Rv0054_S24
Rv0054	FTPSGAAVANFTVASTPR	21	38	T2	Rv0054_T22
Rv0055	DQAIDYKDTALLR	27	39	T9	Rv0055_T35
Rv0066c	GISNFHSPSDVIVDASMPAMIR	339	360	S3	Rv0066c_S341
Rv0066c	MLSVVPLMAGGGMYETGAGGSAPK	568	591	S3	Rv0066c_S570
Rv0072	SPSKPDEVAASSTMGR	128	143	S1	Rv0072_S128
Rv0078A	FTRDVDIVVAVANDDAAESLVR	38	59	T2	Rv0078A_T39
Rv0081	MESEPLYK	1	8	S3	Rv0081_S3
Rv0088	SNAAGIEATLAK	203	214	S1	Rv0088_S203
Rv0088	SVEVAAPAAELFAIVADPR	81	99	S1	Rv0088_S81
Rv0099	IAEGVSGVR	443	451	S6	Rv0099_S448
Rv0101	YLTTDPAGETPSVGAGLAK	142	160	S12	Rv0101_S153
Rv0102	SATSAVPTPR	9	18	T3	Rv0102_T11
Rv0120c	SLAHGAASFTR	683	693	S1	Rv0120c_S683
Rv0120c	VNASQGAAAAPTANGPGGVR	5	24	S4	Rv0120c_S8
Rv0123	VEQMASESLR	41	50	S6	Rv0123_S46
Rv0123	VEQMASESLR	41	50	S8	Rv0123_S48
Rv0123	SLSGGSAHSPAVQVVVSK	65	82	S6	Rv0123_S70
Rv0127	AVYETGYETR	427	436	Y7	Rv0127_Y433
Rv0128	RGELDSGTSTPATNYGSS	242	259	S6	Rv0128_S247
Rv0128	RGELDSGTSTPATNYGSS	242	259	T13	Rv0128_T254
Rv0148	YNIHANALAPIAATR	185	199	Y1	Rv0148_Y185
Rv0153c	LLTNDGSNGESGESSQSINDAATR	101	124	S7	Rv0153c_S107
Rv0153c	DAGISQATVNR	259	269	S5	Rv0153c_S263
Rv0175	SHQESQSIAR	80	89	S1	Rv0175_S80
Rv0175	AADSAESDAGADQTGPQVK	3	21	T14	Rv0175_T16
Rv0176	TPTTLPQATPNGAAPWHVR	8	26	T3	Rv0176_T10
Rv0178	GAAVADSQADEDDSAATAAR	46	65	S14	Rv0178_S59
Rv0178	MEDQQSASGDLTQK	1	14	T12	Rv0178_T12
Rv0178	SVANGESTDTASAATEGHR	15	33	T8	Rv0178_T22
Rv0178	SVANGESTDTASAATEGHR	15	33	T10	Rv0178_T24
Rv0178	SVANGESTDTASAATEGHRGEIDAAGEPDER	15	45	T15	Rv0178_T29
Rv0189c	SGQAVVELLR	254	263	S1	Rv0189c_S254
Rv0201c	SALESGDIATWQR	38	50	S5	Rv0201c_S42
Rv0204c	TESTADSDNDRDPPTDPNLR	356	375	T15	Rv0204c_T370
Rv0206c	SGHIVAIFQAPAGK	66	79	S1	Rv0206c_S66
Rv0206c	MQIGSSTEPPTTR	830	842	T11	Rv0206c_T840
Rv0206c	MQIGSSTEPPTTR	830	842	T12	Rv0206c_T841
Rv0206c	STDAAGDPAEPTAALPIIR	882	900	T12	Rv0206c_T893
Rv0206c	SDGDDSEAATEQLNAR	901	916	T10	Rv0206c_T910
Rv0211	IASAMAHDEGWLAEHMLILK	235	254	S3	Rv0211_S237
Rv0211	AYYFAAAFPSACGK	262	275	S10	Rv0211_S271
Rv0214	TDTGKLYK	521	528	T3	Rv0214_T523
Rv0227c	GGFEEPVPGAEAETEK	364	379	T14	Rv0227c_T377
Rv0242c	VIGLSSIAGIAGNR	342	355	S5	Rv0242c_S346
Rv0242c	LNSLLQGGQPVDVAEAIAYFASPASNAVTGNVIR	412	445	S3	Rv0242c_S414
Rv0242c	AGEPPLTGSLLIGGAGR	39	55	S9	Rv0242c_S47
Rv0242c	VVVVGGTPEAAASTNER	119	135	T14	Rv0242c_T132
Rv0242c	QLGVPQPETLRR	25	36	T9	Rv0242c_T33
Rv0242c	AGEPPLTGSLLIGGAGR	39	55	T7	Rv0242c_T45
Rv0243	SDGAYADASNQDMFTAALSGLVDR	28	51	S1	Rv0243_S28
Rv0243	TGLSMGEHAAVTAK	179	192	T1	Rv0243_T179
Rv0243	SDGAYADASNQDMFTAALSGLVDR	28	51	Y5	Rv0243_Y32
Rv0247c	SQAQEEHGLGYCNITK	191	206	S1	Rv0247c_S191
Rv0250c	AAVPQPSEK	63	71	S7	Rv0250c_S69
Rv0272c	SAHGIAAACTLR	279	290	S1	Rv0272c_S279
Rv0281	SHVAVEDGAPMGPDEYAAK	206	224	S1	Rv0281_S206
Rv0281	LFTGIDALAGR	194	204	T3	Rv0281_T196
Rv0282	LAAESTPDTNGISR	550	563	T9	Rv0282_T558
Rv0285	VVPEGLAAASAAVEALTAR	5	23	T17	Rv0285_T21
Rv0285	VVPEGLAAASAAVEALTAR	71	89	T17	Rv0285_T87
Rv0290	FPLPVIPAPGDPTPSAPPLR	292	311	S15	Rv0290_S306
Rv0292	APLTNAVSR	322	330	T4	Rv0292_T325
Rv0295c	SGSTLLVESLR	16	26	S1	Rv0295c_S16
Rv0295c	SGSTLLVESLR	16	26	S3	Rv0295c_S18
Rv0295c	SGSTLLVESLR	16	26	T4	Rv0295c_T19
Rv0298	DYTAKTVPALDIDAYAQR	48	65	T6	Rv0298_T53
Rv0312	FEGDSYNEGGPCWSMR	409	424	S14	Rv0312_S422
Rv0312	VIDQFGYGDDVDPASTAAVGQLGQLR	212	237	T16	Rv0312_T227
Rv0341	SFVAAPGR	20	27	S1	Rv0341_S20
Rv0341	AMTSAGLIDIAPHQISSVAANVVPGLNLGAGDPMSGLR	28	65	S4	Rv0341_S31
Rv0341	AMTSAGLIDIAPHQISSVAANVVPGLNLGAGDPMSGLR	28	65	S35	Rv0341_S62
Rv0343	STLVNALVGDDIAPTDATEATR	58	79	T18	Rv0343_T75
Rv0343	STLVNALVGDDIAPTDATEATR	58	79	T21	Rv0343_T78
Rv0350	GTSGIDLTK	218	226	S3	Rv0350_S220
Rv0350	IQEGSGLSKEDIDR	475	488	S5	Rv0350_S479
Rv0350	AALGGSDISAIK	553	564	S6	Rv0350_S558
Rv0350	AALGGSDISAIK	553	564	S9	Rv0350_S561
Rv0350	TTPSIVAFAR	35	44	T1	Rv0350_T35
Rv0350	SETFTTADDNQPSVQIQVYQGER	397	419	T6	Rv0350_T402
Rv0350	NQAVTNVDR	56	64	T5	Rv0350_T60
Rv0350	NQAVTNVDRTVR	56	67	T10	Rv0350_T65
Rv0350	NQAETLVYQTEK	511	522	Y8	Rv0350_Y518
Rv0351	RIDPETGEVR	23	32	T6	Rv0351_T28
Rv0352	SGGSGDLLVTVK	347	358	S1	Rv0352_S347
Rv0352	AVSEAHNVLSDPAK	54	67	S3	Rv0352_S56
Rv0361	RFTAPGFDAK	67	76	T3	Rv0361_T69
Rv0379	VIEQDMAVDSAGK	40	52	S10	Rv0379_S49
Rv0383c	ESDIWLLGAIGPR	118	130	S2	Rv0383c_S119
Rv0383c	VLPPLPQEMPQQTGVGPR	198	215	T13	Rv0383c_T210
Rv0383c	AQPDPATTVLPDPAR	236	250	T7	Rv0383c_T242
Rv0384c	LRSELADQK	445	453	S3	Rv0384c_S447
Rv0384c	LPQATGASTQPQLSR	71	85	S8	Rv0384c_S78
Rv0384c	LLDRLPQATGASTQPQLSR	67	85	T13	Rv0384c_T79
Rv0389	MIDGWTEEQHEPTVR	1	15	T13	Rv0389_T13
Rv0389	AAGHQVQPQTGGVSPR	197	212	T10	Rv0389_T206
Rv0391	SLFGSCFVVCSEILPR	120	135	S5	Rv0391_S124
Rv0407	EGAAAADRSVDGIDK	213	227	S9	Rv0407_S221
Rv0410c	APDIDPLEALMTNPVVPESK	84	103	T12	Rv0410c_T95
Rv0421c	GLAEGPLIAGGHSYGGR	86	102	S13	Rv0421c_S98
Rv0423c	VNANIGNSAVTSSIAEEVDK	143	162	T11	Rv0423c_T153
Rv0440	EKASVPGGGDMGGMDF	525	540	S4	Rv0440_S528
Rv0440	WGAPTITNDGVSIAKEIELEDPYEK	43	67	S12	Rv0440_S54
Rv0440	AVEKVTETLLK	122	132	T6	Rv0440_T127
Rv0440	DETTIVEGAGDTDAIAGR	326	343	T12	Rv0440_T337
Rv0440	KTDDVAGDGTTTATVLAQALVR	79	100	T14	Rv0440_T92
Rv0443	LVSIVDDCAQHLGQAAYLR	149	167	S3	Rv0443_S151
Rv0458	VAFTGETTTGR	237	247	T9	Rv0458_T245
Rv0461	SAPGTEPFVPDFDTGAHSQR	8	27	T14	Rv0461_T21
Rv0462	VESIADGGSQVTVTVTK	235	251	S9	Rv0462_S243
Rv0468	SGFVVNALLVPYLLSAIR	189	206	S1	Rv0468_S189
Rv0472c	IPAVTVKTDGR	5	15	T8	Rv0472c_T12
Rv0473	LNLSTQPTVAR	16	26	T8	Rv0473_T23
Rv0474	DAIITDTAITER	97	108	T10	Rv0474_T106
Rv0475	SQQSFEEVSAR	111	121	S1	Rv0475_S111
Rv0475	SQQSFEEVSAR	111	121	S4	Rv0475_S114
Rv0475	SQQSFEEVSAR	111	121	S9	Rv0475_S119
Rv0475	AAEGYLEAATSR	83	94	S11	Rv0475_S93
Rv0479c	QAAHQAWDPTGLLAAQEEEPAAVK	78	101	T10	Rv0479c_T87
Rv0489	SGELIAEHDLLPDVLYTSLLR	42	62	S1	Rv0489_S42
Rv0496	LTGAAPSMAGPR	203	214	S7	Rv0496_S209
Rv0497	GDSDAITVAELTGEIPIIR	40	58	T12	Rv0497_T51
Rv0500A	DTGFVEGQQAK	11	21	T2	Rv0500A_T12
Rv0500	AAVTSPGGTTAAALR	251	265	T9	Rv0500_T259
Rv0505c	FQLLGKENSNDVAAGR	166	181	S9	Rv0505c_S174
Rv0524	SGWYGIDPVPADLFAFGK	280	297	S1	Rv0524_S280
Rv0524	VMSGGMPAAAFGGR	298	311	S3	Rv0524_S300
Rv0530	SVAGFRTQR	49	57	T7	Rv0530_T55
Rv0538	GAAMAAGAATMAHPALVADATTSLPR	203	228	S23	Rv0538_S225
Rv0538	MDVALGVAVTDR	1	12	T10	Rv0538_T10
Rv0538	SAEHTTVLADQLR	171	183	T5	Rv0538_T175
Rv0538	VQTPDDPTFALAR	190	202	T8	Rv0538_T197
Rv0538	GAAMAAGAATMAHPALVADATTSLPR	203	228	T10	Rv0538_T212
Rv0538	GAAMAAGAATMAHPALVADATTSLPR	203	228	T21	Rv0538_T223
Rv0548c	SGYQYASGDTADTVDVAR	113	130	T10	Rv0548c_T122
Rv0548c	SGYQYASGDTADTVDVAR	113	130	T13	Rv0548c_T125
Rv0566c	AFEAGEPQASGK	79	90	S10	Rv0566c_S88
Rv0567	SFEVIPLAGGSSAAVAYK	322	339	S1	Rv0567_S322
Rv0613c	FAPPTLVNTEGDSLAICEASVR	654	675	T9	Rv0613c_T662
Rv0613c	IVLAGYDEELLER	116	128	Y6	Rv0613c_Y121
Rv0633c	QVEVPTEVSQR	255	265	T6	Rv0633c_T260
Rv0636	VGDQLPEKTYPLTR	11	24	T9	Rv0636_T19
Rv0638	AAGADADVDVEEPSTAASEATGVAKDDSTTK	50	80	S14	Rv0638_S63
Rv0638	AAGADADVDVEEPSTAASEATGVAKDDSTTK	50	80	T15	Rv0638_T64
Rv0641	TGTVTADVAK	142	151	T5	Rv0641_T146
Rv0647c	FGQIIASSPGAFGESLSR	110	127	S8	Rv0647c_S117
Rv0647c	FGQIIASSPGAFGESLSR	110	127	S15	Rv0647c_S124
Rv0647c	FGQIIASSPGAFGESLSR	110	127	S17	Rv0647c_S126
Rv0647c	VAATGWQVTR	64	73	T4	Rv0647c_T67
Rv0651	SLTGSATYAVAK	42	53	S1	Rv0651_S42
Rv0667	SGEPFPYPVTVGYMYIMK	1009	1026	S1	Rv0667_S1009
Rv0667	SQTVFMGDFPMMTEK	143	157	S1	Rv0667_S143
Rv0667	TAASPSPSRPQSSSNNSVPGAPNR	9	32	S8	Rv0667_S16
Rv0667	SPGVYFDETIDKSTDK	176	191	S1	Rv0667_S176
Rv0667	SPGVYFDETIDK	76	87	S1	Rv0667_S76
Rv0667	VFSREDEDELPAGVNELVR	846	864	S3	Rv0667_S848
Rv0667	LGAEEITR	758	765	T7	Rv0667_T764
Rv0668	SGVTVSMADVLVPPR	727	741	S1	Rv0668_S727
Rv0685	WVASVEELMNAVDESIPDPVR	186	206	S4	Rv0685_S189
Rv0685	ETDKPFLMPVEDVFTITGR	207	225	T17	Rv0685_T223
Rv0685	FPDLNETKAFDQIDNAPEER	40	59	T7	Rv0685_T46
Rv0686	SGVLALAQITGLSETGTR	74	91	S1	Rv0686_S74
Rv0688	IAAGAPIAEVLDQTQA	391	406	T14	Rv0688_T404
Rv0695	GGVAAVSETGVLGDPTTATAAEGR	202	225	T9	Rv0695_T210
Rv0701	TGGLVMVR	202	209	T1	Rv0701_T202
Rv0703	VASVNTANR	54	62	S3	Rv0703_S56
Rv0704	SAGSSIQLLGK	158	168	S1	Rv0704_S158
Rv0706	SVSDALDILR	38	47	S1	Rv0706_S38
Rv0707	SGASGTTATGTDAGR	238	252	S1	Rv0707_S238
Rv0707	RSGASGTTATGTDAGR	237	252	S5	Rv0707_S241
Rv0707	AAGGEEAAPDAAAPVEAQSTES	253	274	S22	Rv0707_S274
Rv0720	AAGIDTVVFDR	89	99	T6	Rv0720_T94
Rv0721	SLGSDNAINVVHATVAALK	158	176	S1	Rv0721_S158
Rv0730	APAAQPAQPGSAGR	229	242	S11	Rv0730_S239
Rv0733	LGIPQISTGELFR	24	36	S7	Rv0733_S30
Rv0733	ADDTDDVILNR	130	140	T4	Rv0733_T133
Rv0736	GLGPPDDTGVR	7	17	T8	Rv0736_T14
Rv0753c	SADVFDPNTGQIQAK	21	35	S1	Rv0753c_S21
Rv0753c	SGFGDLNQHGPAAIQFYTK	468	486	S1	Rv0753c_S468
Rv0761c	NLCDLGAGLLAGESVTDGSFR	104	124	S19	Rv0761c_S122
Rv0769	NMVQTIPLSR	202	211	T5	Rv0769_T206
Rv0777	SHNVAAQATTLGK	146	158	S1	Rv0777_S146
Rv0780	GYLTGSGLLDYQATGK	104	119	S6	Rv0780_S109
Rv0794c	SSGESVALTAR	144	154	S1	Rv0794c_S144
Rv0798c	VVDVSDPGGPVTAAVSTGR	36	54	T17	Rv0798c_T52
Rv0799c	DLLGFVDGTENPSGPIAIK	143	161	S13	Rv0799c_S155
Rv0808	GMVAASEQPTSR	465	476	T10	Rv0808_T474
Rv0810c	ELKYSSPQTDFQR	16	28	S5	Rv0810c_S20
Rv0810c	YSSPQTDFQR	19	28	S3	Rv0810c_S21
Rv0810c	YSSPQTDFQR	19	28	T6	Rv0810c_T24
Rv0822c	HVAPEPEPSGR	74	84	S9	Rv0822c_S82
Rv0822c	DTQNVGCHATGAVSVADLIAR	41	61	T10	Rv0822c_T50
Rv0825c	GESEHSIPAGPHN	201	213	S3	Rv0825c_S203
Rv0831c	SFEAFTDVVMR	102	112	S1	Rv0831c_S102
Rv0831c	HPTTDSLTESANR	25	37	S10	Rv0831c_S34
Rv0831c	FTPGGLVLTEWQGAAVYR	163	180	T9	Rv0831c_T171
Rv0852	FVAAPTTTQSTPR	165	177	S10	Rv0852_S174
Rv0852	FVAAPTTTQSTPR	165	177	T8	Rv0852_T172
Rv0854	SQDGKYELTPK	88	98	S1	Rv0854_S88
Rv0859	SGWDDLVLAGGVESMSR	108	124	S1	Rv0859_S108
Rv0860	SGSSQPPLQDMIDR	625	638	S1	Rv0860_S625
Rv0860	SGSSQPPLQDMIDR	625	638	S3	Rv0860_S627
Rv0871	VEFGIASGR	46	54	S7	Rv0871_S52
Rv0871	LIEPPPSLSRPR	64	75	S9	Rv0871_S72
Rv0871	SSALPTGVEALK	30	41	T6	Rv0871_T35
Rv0873	AAAAAGASGFYAK	458	470	S8	Rv0873_S465
Rv0876c	MYLLVHR	88	94	Y2	Rv0876c_Y89
Rv0884c	SLHLTYGEFSAK	100	111	S1	Rv0884c_S100
Rv0896	SVGQPFLYPDNSLTLVENFLR	182	202	S1	Rv0896_S182
Rv0905	LSSLVGHGR	138	146	S3	Rv0905_S140
Rv0909	LHDAASNVVGMSDQQS	44	59	S16	Rv0909_S59
Rv0909	NLLSQNADKVETVINK	9	24	T12	Rv0909_T20
Rv0909	AGEFVDEQTQGNYSDAIHK	25	43	T9	Rv0909_T33
Rv0931c	RGDNATLLATPADTGLSQSESGIAGAGTGPPTPGAAR	290	326	S19	Rv0931c_S308
Rv0931c	AASDPGLTQTGTAVGTYNYMAPER	162	185	T8	Rv0931c_T169
Rv0931c	AASDPGLTQTGTAVGTYNYMAPER	162	185	T10	Rv0931c_T171
Rv0931c	AASDPGLTQTGTAVGTYNYMAPER	162	185	T12	Rv0931c_T173
Rv0931c	RGDNATLLATPADTGLSQSESGIAGAGTGPPTPGAAR	290	326	T14	Rv0931c_T303
Rv0931c	WSPGDSATVAGPLAADSR	327	344	T8	Rv0931c_T334
Rv0931c	GGMGEVYEAEDTRK	24	37	T12	Rv0931c_T35
Rv0933	YVAGLSGDVK	261	270	S6	Rv0933_S266
Rv0941c	SPTALAIAVR	10	19	S1	Rv0941c_S10
Rv0946c	TFSTLETLTNATAAR	212	226	S3	Rv0946c_S214
Rv0946c	TFSTLETLTNATAAR	212	226	T1	Rv0946c_T212
Rv0949	ELEASTDPQELAR	520	532	T6	Rv0949_T525
Rv0951	SIAEQGHLPAEVLDTAAVTIAK	154	175	S1	Rv0951_S154
Rv0952	TMGHAGAIVSGSSGTAAAK	256	274	S10	Rv0952_S265
Rv0952	TPSATAALAR	288	297	S3	Rv0952_S290
Rv0952	TMGHAGAIVSGSSGTAAAK	256	274	T1	Rv0952_T256
Rv0952	VIVQGITGSEATVHTAR	14	30	T15	Rv0952_T28
Rv0958	GAVLGETDPVAR	320	331	T7	Rv0958_T326
Rv0966c	ASDTDRIQIAQLLAYAAEQGR	19	39	S2	Rv0966c_S20
Rv0984	ASGLSAGIVDAGLSR	123	137	S2	Rv0984_S124
Rv0994	SVDVAGVGDTGGVQVFADHGDLDGR	58	82	T10	Rv0994_T67
Rv1007c	SVGNIVDPVALAEALGVDQVR	303	323	S1	Rv1007c_S303
Rv1010	APDISGHASAS	307	317	S11	Rv1010_S317
Rv1011	LGSDVPFALHGGTALGTGR	137	155	S3	Rv1011_S139
Rv1020	GSGITDVTAASAATVR	1126	1141	S11	Rv1020_S1136
Rv1021	SAHAGNDAPVLLSSDPNHPAVITR	45	68	S1	Rv1021_S45
Rv1023	SGETEDTMIADLAVAIGSGQIK	365	386	S1	Rv1023_S365
Rv1023	AAVPSGASTGEHEAVELR	35	52	S8	Rv1023_S42
Rv1028c	QGASTGETVACVGTNPCR	550	567	S4	Rv1028c_S553
Rv1030	METSATAAAATSAPR	6	20	T3	Rv1030_T8
Rv1045	GIPDSRTSKDFDTVAR	71	86	S8	Rv1045_S78
Rv1056	SPVLLFETGIPTR	156	168	S1	Rv1056_S156
Rv1057	DAQVFEFGTAPGSAVVK	15	31	T9	Rv1057_T23
Rv1061	YATTGSLDIR	82	91	S6	Rv1061_S87
Rv1071c	SHDLVEGIR	299	307	S1	Rv1071c_S299
Rv1072	GGYAQFGTGTAQQGFPADPYLAPYR	17	41	T8	Rv1072_T24
Rv1072	GGYAQFGTGTAQQGFPADPYLAPYR	17	41	T10	Rv1072_T26
Rv1072	GGYAQFGTGTAQQGFPADPYLAPYR	17	41	Y3	Rv1072_Y19
Rv1074c	SAAAAAGADEWHDPR	146	160	S1	Rv1074c_S146
Rv1080c	SDSETFLIATR	101	111	S3	Rv1080c_S103
Rv1098c	IEHDTMGEVR	12	21	T5	Rv1098c_T16
Rv1107c	THATVPVSQLGYEACR	13	28	T4	Rv1107c_T16
Rv1109c	SAAKPTVPTPAVAAELDYPALTLAQLR	145	171	S1	Rv1109c_S145
Rv1110	NLQVIDATCPLVTK	113	126	T8	Rv1110_T120
Rv1111c	SYQPSEPSGPAEPVNR	229	244	S8	Rv1111c_S236
Rv1117	SLDDPAEYVLVESFR	43	57	S1	Rv1117_S43
Rv1133c	SWLAFGAEK	348	356	S1	Rv1133c_S348
Rv1133c	IEAIVASGAHR	403	413	S7	Rv1133c_S409
Rv1133c	SELEAVAATLR	41	51	S1	Rv1133c_S41
Rv1133c	LHLPPLPTTTIGSYPQTSAIR	427	447	S18	Rv1133c_S444
Rv1133c	VPSAEEMADSLR	704	715	S10	Rv1133c_S713
Rv1133c	VSPVSDGLDR	91	100	S5	Rv1133c_S95
Rv1133c	LHLPPLPTTTIGSYPQTSAIR	427	447	T17	Rv1133c_T443
Rv1161	FFTPGEFSADLR	21	32	S8	Rv1161_S28
Rv1165	VMDTGDLEREK	40	50	T4	Rv1165_T43
Rv1173	VDLGAAIDTQGR	447	458	T9	Rv1173_T455
Rv1181	FAEAFHATGQNQPATGK	1978	1994	T15	Rv1181_T1992
Rv1185c	LLGDSAGEAMDELDVIK	509	525	S5	Rv1185c_S513
Rv1185c	SHGLNVADLVLVPPGSIPTTTSGK	535	558	S1	Rv1185c_S535
Rv1185c	VAAISVPVDHTEK	488	500	T11	Rv1185c_T498
Rv1193	LLVSGSAALPVPVFDK	247	262	S6	Rv1193_S252
Rv1193	SDLVGAATSVAER	30	42	S1	Rv1193_S30
Rv1193	TGDVAVVDGSGMHR	356	369	S10	Rv1193_S365
Rv1196	AMSSLGSSLGSSGLGGGVAANLGR	288	311	S3	Rv1196_S290
Rv1196	AGGGLSGVLR	367	376	S6	Rv1196_S372
Rv1197	DANNYEQQEQASQQILSS	22	39	S12	Rv1197_S33
Rv1197	FMTDPHAMR	5	13	T32	Rv1197_T36
Rv1198	VQAAGNNMAQTDSAVGSSWA	75	94	T11	Rv1198_T85
Rv1209	SQLGAIHASSEDAEAESDASNPSR	87	110	S20	Rv1209_S106
Rv1211	TGDGPLEATKEGR	28	40	T9	Rv1211_T36
Rv1220c	SGGVIVVHR	157	165	S1	Rv1220c_S157
Rv1223	SVSNAIASGAQVANVK	448	463	S1	Rv1223_S448
Rv1223	VDTDNAMPAR	5	14	T3	Rv1223_T7
Rv1225c	GIACAYLTNTTTR	40	52	T10	Rv1225c_T49
Rv1240	SDLLEANGAIFTAQGK	100	115	S1	Rv1240_S100
Rv1240	GASSAASAASATIDAAR	236	252	S3	Rv1240_S238
Rv1248c	VTSPLVAER	55	63	S3	Rv1248c_S57
Rv1250	REPEEDCDTQPLR	516	528	T9	Rv1250_T524
Rv1266c	LTQLGTAVGTWK	169	180	T6	Rv1266c_T174
Rv1293	DVDVSATAHR	321	330	T7	Rv1293_T327
Rv1297	VLSGLDSHQAIDLLMSQLR	561	579	S3	Rv1297_S563
Rv1298	IVVEVCSQCHPFYTGK	33	48	T14	Rv1298_T46
Rv1303	TATEEPVATYSSNGQTGGSEGR	135	156	T16	Rv1303_T150
Rv1306	AHVGTMSATLASR	146	158	T5	Rv1306_T150
Rv1307	ALEDAKSEAHR	61	71	S7	Rv1307_S67
Rv1308	ALELQAPSVVHR	131	142	S8	Rv1308_S138
Rv1309	SMLSQSAEAHR	191	201	S1	Rv1309_S191
Rv1309	SATDNADDLIK	263	273	S1	Rv1309_S263
Rv1310	SISVPVGEGVK	96	106	S1	Rv1310_S96
Rv1324	LKGAASSEESTEVDPAVAQAR	157	177	S6	Rv1324_S162
Rv1324	GAASSEESTEVDPAVAQAR	159	177	S5	Rv1324_S163
Rv1324	GAASSEESTEVDPAVAQAR	159	177	T9	Rv1324_T167
Rv1328	SALNGGLNLSIR	619	630	S1	Rv1328_S619
Rv1367c	IASMTKPVTVAAAMSLVDEGK	57	77	S3	Rv1367c_S59
Rv1377c	GESPGEGLPPITTPPWDTK	12	30	T12	Rv1377c_T23
Rv1386	SGVGVAESGASYAAR	75	89	S1	Rv1386_S75
Rv1386	SGVGVAESGASYAAR	75	89	S8	Rv1386_S82
Rv1386	VVPESLAGASAAIEAVTAR	5	23	T17	Rv1386_T21
Rv1387	AAASDSAAAESAAQASAR	421	438	S11	Rv1387_S431
Rv1388	MKVSALLEALPK	140	151	S4	Rv1388_S143
Rv1388	GGTNLTQVLKDAESDEVLGK	120	139	T3	Rv1388_T122
Rv1388	GGTNLTQVLKDAESDEVLGK	120	139	T6	Rv1388_T125
Rv1388	AQEIMTELEIAPTR	157	170	T6	Rv1388_T162
Rv1388	AQEIMTELEIAPTRR	157	171	T13	Rv1388_T169
Rv1389	VVVLSGPSAVGK	23	34	S8	Rv1389_S30
Rv1391	GVEGPPTIELLR	299	310	T7	Rv1391_T305
Rv1400c	IAVAGDSAGGTIAAVIAQR	159	177	S7	Rv1400c_S165
Rv1409	SGVLAEQVAAGPLR	130	143	S1	Rv1409_S130
Rv1415	LQAYQLQDAGADTVDANLK	313	331	T13	Rv1415_T325
Rv1421	SHPLQGEQTLAEGIAAER	121	138	S1	Rv1421_S121
Rv1422	DVGASEPPVAATQEIPIDGGRPR	314	336	T12	Rv1422_T325
Rv1443c	GMTVDTVPIGAPIGR	51	65	T6	Rv1443c_T56
Rv1448c	SGNLQELIDTK	30	40	S1	Rv1448c_S30
Rv1448c	SVVGVTTNPSIFQK	41	54	S10	Rv1448c_S50
Rv1449c	GADSFGPPSISTK	412	424	S11	Rv1449c_S422
Rv1449c	GADSFGPPSISTK	412	424	T12	Rv1449c_T423
Rv1454c	VITTVSTAEK	169	178	S6	Rv1454c_S174
Rv1454c	VITTVSTAEK	169	178	T7	Rv1454c_T175
Rv1463	SGETHALMGPNGSGK	35	49	S1	Rv1463_S35
Rv1463	SGETHALMGPNGSGK	35	49	T4	Rv1463_T38
Rv1466	SALVGSGLVDDIR	74	86	S1	Rv1466_S74
Rv1471	AYEVEAGEATTQNGR	105	119	T10	Rv1471_T114
Rv1471	AYEVEAGEATTQNGR	105	119	T11	Rv1471_T115
Rv1474c	SAELAAATTDR	120	130	T9	Rv1474c_T128
Rv1475c	SVNSFGAHDTLK	5	16	S1	Rv1475c_S5
Rv1475c	SNLIGMGVIPLQFPEGK	851	867	S1	Rv1475c_S851
Rv1479	VQSALLEVMQER	150	161	S3	Rv1479_S152
Rv1479	VLQTVALPQVNAVPQQGHSVPPVMQAAAAASGR	345	377	S19	Rv1479_S363
Rv1479	VLQTVALPQVNAVPQQGHSVPPVMQAAAAASGR	345	377	S31	Rv1479_S375
Rv1483	SVLVTGGNR	17	25	S1	Rv1483_S17
Rv1484	SNLVAAGPIR	186	195	S1	Rv1484_S186
Rv1484	APLLELDVQNEEHLASLAGR	58	77	S16	Rv1484_S73
Rv1488	SIDPPPSIQASMEK	167	180	S1	Rv1488_S167
Rv1488	KPVEGSLGTPPR	367	378	S6	Rv1488_S372
Rv1488	AVATAEAIAR	357	366	T4	Rv1488_T360
Rv1488	KPVEGSLGTPPR	367	378	T9	Rv1488_T375
Rv1488	KPVEGSLGTPPRLTQ	367	381	T14	Rv1488_T380
Rv1496	VAVLAVDPSSTR	89	100	T11	Rv1496_T99
Rv1498A	VGFRLEDS	63	70	S8	Rv1498A_S70
Rv1508c	ESDQDTAASTTSCLPNPVEESSPR	565	588	T6	Rv1508c_T570
Rv1508c	ESDQDTAASTTSCLPNPVEESSPR	565	588	T11	Rv1508c_T575
Rv1510	AVEMTDVGATAAPTGPIAR	14	32	T14	Rv1510_T27
Rv1533	FLAATSSDTVR	264	274	S7	Rv1533_S270
Rv1533	FLAATSSDTVR	264	274	T9	Rv1533_T272
Rv1540	LVSGALLQVR	54	63	S3	Rv1540_S56
Rv1543	GSESQTDTSELDKR	315	328	T8	Rv1543_T322
Rv1546	SELPDQLGEGVQIVGVAR	39	56	S1	Rv1546_S39
Rv1558	SGGTEGTQLQGKPVILLTTVGAK	25	47	S1	Rv1558_S25
Rv1593c	VITQTGTIAQSGR	193	205	S11	Rv1593c_S203
Rv1594	ILSTGGMLEAAHTTR	252	266	T4	Rv1594_T255
Rv1594	ILSTGGMLEAAHTTR	252	266	T13	Rv1594_T264
Rv1596	YGPDVTTLATVPASATTTASLVTR	25	48	S14	Rv1596_S38
Rv1600	SGHPVTLDDLPLR	4	16	S1	Rv1600_S4
Rv1611	ASPSAGALATIADPAK	61	76	S2	Rv1611_S62
Rv1611	ASPSAGALATIADPAK	61	76	S4	Rv1611_S64
Rv1611	IVSVVTEQR	88	96	S3	Rv1611_S90
Rv1612	LVGFEAAGDGVETGR	266	280	T13	Rv1612_T278
Rv1614	DGESTPAVEETSEADIER	356	373	T11	Rv1614_T366
Rv1617	SPADVELVHEVMDR	195	208	S1	Rv1617_S195
Rv1617	FASGATHWAEGETVR	78	92	S3	Rv1617_S80
Rv1617	ALVAFTQSGDTVRR	369	382	T11	Rv1617_T379
Rv1626	EITALEGEVATLSER	134	148	S13	Rv1626_S146
Rv1626	IAPIVVLTAFSQR	85	97	S11	Rv1626_S95
Rv1626	EITALEGEVATLSER	134	148	T11	Rv1626_T144
Rv1626	MTGPTTDADAAVPR	1	14	T2	Rv1626_T2
Rv1626	VAEVVLETLGTPKDT	191	205	T15	Rv1626_T205
Rv1630	TAGGSLASDAQLAALR	459	474	S8	Rv1630_S466
Rv1631	VDHIGSTAVSGFPDFLAK	242	259	S6	Rv1631_S247
Rv1633	EADDTAVVEVGGSGR	604	618	T5	Rv1633_T608
Rv1636	VDVLIVHTT	138	146	T9	Rv1636_T146
Rv1636	VTGTAPIYEILHDAK	60	74	T2	Rv1636_T61
Rv1636	VTGTAPIYEILHDAK	60	74	T4	Rv1636_T63
Rv1638A	YDSAGVPTFESVR	21	33	S3	Rv1638A_S23
Rv1638A	YDSAGVPTFESVREK	21	35	S11	Rv1638A_S31
Rv1638A	YGTALGATELDAESPQGR	40	57	Y1	Rv1638A_Y40
Rv1638A	RLEDQYAQR	58	66	Y6	Rv1638A_Y63
Rv1638	FLAEVVGGGASAATSR	948	963	T14	Rv1638_T961
Rv1650	SGETAVTLDGIER	293	305	S1	Rv1650_S293
Rv1659	SAHEAAGAAVR	388	398	S1	Rv1659_S388
Rv1676	SLGAITHPR	149	157	S1	Rv1676_S149
Rv1676	SLGAITHPR	149	157	T6	Rv1676_T154
Rv1676	LQDINDQPVDVPAATGR	59	75	T15	Rv1676_T73
Rv1679	SHFWAPVSTASADGDGIAVR	120	139	S1	Rv1679_S120
Rv1692	SDHPVTSVGTQ	343	353	S1	Rv1692_S343
Rv1695	LDSAPFTDR	284	292	T7	Rv1695_T290
Rv1703c	SMLINVGDEK	66	75	S1	Rv1703c_S66
Rv1703c	NITTTGQIGDGR	23	34	T5	Rv1703c_T27
Rv1707	VTQDDTGTYR	389	398	T6	Rv1707_T394
Rv1719	SGGIQVIAR	10	18	S1	Rv1719_S10
Rv1743	LPVPSTHPVSPGTR	295	308	S10	Rv1743_S304
Rv1743	LMSETLSSDPVFR	46	58	T5	Rv1743_T50
Rv1746	LGGAGDPDDTRVSQPVAVAAPAK	278	300	T10	Rv1746_T287
Rv1747	GSAGRPPQTTSIR	108	120	S11	Rv1747_S118
Rv1747	IPAAPPSGPQPR	155	166	S7	Rv1747_S161
Rv1747	YPTGGQQLWPPSGPQR	167	182	S12	Rv1747_S178
Rv1747	GSAGRPPQTTSIR	108	120	T9	Rv1747_T116
Rv1747	GGTEAGNLATSMMK	201	214	T3	Rv1747_T203
Rv1747	GGTEAGNLATSMMK	201	214	T10	Rv1747_T210
Rv1747	ILRPGRLTGELPPGAVR	215	231	T8	Rv1747_T222
Rv1747	TGPTPPPPPVEQPAELGDPAHTSLFR	571	596	T1	Rv1747_T571
Rv1747	TGPTPPPPPVEQPAELGDPAHTSLFR	571	596	T4	Rv1747_T574
Rv1762c	MQSSSLDPVASER	1	13	S11	Rv1762c_S11
Rv1762c	MQSSSLDPVASER	1	13	S3	Rv1762c_S3
Rv1762c	MQSSSLDPVASER	1	13	S5	Rv1762c_S5
Rv1769	GAEVVDTVPTYR	396	407	T7	Rv1769_T402
Rv1770	SPVVPGANDNLSAVALLVALAER	249	271	S1	Rv1770_S249
Rv1779c	MLDNTTAPLR	476	485	T5	Rv1779c_T480
Rv1779c	MLDNTTAPLR	476	485	T6	Rv1779c_T481
Rv1784	SDNGELLFLDMK	473	484	S1	Rv1784_S473
Rv1784	SLDEGGDGPHGVMSGTTGSGK	485	505	S1	Rv1784_S485
Rv1784	VGVGMTRPEVTWGEPQNMPTDIELEPVTGK	165	194	T28	Rv1784_T192
Rv1821	LLGASTEKNR	49	58	T6	Rv1821_T54
Rv1827	DQTSDEVTVETTSVFR	11	26	T8	Rv1827_T18
Rv1827	DQTSDEVTVETTSVFR	11	26	T11	Rv1827_T21
Rv1827	ADFLSELDAPAQAGTESAVSGVEGLPPGSALLVVK	27	61	T15	Rv1827_T41
Rv1830	ADGGESIAAPEDELASR	200	216	S16	Rv1830_S215
Rv1837c	GDLAAAVDKDGTAFLR	297	312	T12	Rv1837c_T308
Rv1837c	TGDEIHTSMEAGPMVR	464	479	T1	Rv1837c_T464
Rv1837c	ATIEQLLTIPLAK	573	585	T8	Rv1837c_T580
Rv1843c	VGVGPGAMCTTR	295	306	T10	Rv1843c_T304
Rv1843c	ALFEEGISTSR	409	419	T9	Rv1843c_T417
Rv1862	RPGPMDTGPLER	17	28	T7	Rv1862_T23
Rv1869c	SAHTVELPDGAAVR	89	102	S1	Rv1869c_S89
Rv1871c	SGTAYLLPDDDPR	88	100	S1	Rv1871c_S88
Rv1872c	LMHTEGEIAGAR	114	125	T4	Rv1872c_T117
Rv1872c	AIEILQTGVIR	373	383	T7	Rv1872c_T379
Rv1893	DSIDIATHAVDR	48	59	T7	Rv1893_T54
Rv1894c	VAALCGSPSQAR	168	179	S9	Rv1894c_S176
Rv1899c	SLALVAFGTGVGGFPLDDAAR	280	300	S1	Rv1899c_S280
Rv1899c	APIGLGEAVETTAGDMPAR	225	243	T11	Rv1899c_T235
Rv1899c	APIGLGEAVETTAGDMPAR	225	243	T12	Rv1899c_T236
Rv1901	NPAIEPANFDSIR	115	127	S11	Rv1901_S125
Rv1901	IATAESCTAGLLAAR	286	300	T8	Rv1901_T293
Rv1904	DLDFMGSCAYAVLAQESVR	78	96	S7	Rv1904_S84
Rv1908c	SPAGAWQYTAK	346	356	S1	Rv1908c_S346
Rv1908c	SPTMLATDLSLR	374	385	S1	Rv1908c_S374
Rv1919c	TPVQDYFGEVVLTPNASGGTDLR	90	112	S17	Rv1919c_S106
Rv1925	HGLSVADLSFLPAGAIPR	580	597	S4	Rv1925_S583
Rv1932	SVLLNIFPSVDTPVCATSVR	46	65	S1	Rv1932_S46
Rv1932	AAASGATVLCVSK	71	83	T7	Rv1932_T77
Rv1980c	SLENYIAQTR	65	74	S1	Rv1980c_S65
Rv1980c	DKFLSAATSSTPR	75	87	S5	Rv1980c_S79
Rv1980c	VYQNAGGTHPTTTYK	116	130	T11	Rv1980c_T126
Rv2002	STALELGPSGIR	166	177	T2	Rv2002_T167
Rv2008c	FLILGSASPDLVGLASESLAGR	153	174	S6	Rv2008c_S158
Rv2021c	VSSIENGDIGSAQVNTLRK	60	78	T16	Rv2021c_T75
Rv2033c	TASGSVAVPGAR	91	102	S3	Rv2033c_S93
Rv2033c	YGTDVLAAGGR	5	15	T3	Rv2033c_T7
Rv2048c	SNMGHTQAAAGVAGVIK	2398	2414	S1	Rv2048c_S2398
Rv2063	EASHAETTTQAVR	50	62	T7	Rv2063_T56
Rv2068c	FAFCSTFK	80	87	S5	Rv2068c_S84
Rv2074	SGLAVLSQVDGAR	68	80	S1	Rv2074_S68
Rv2094c	VDPSAASGQDSTEARPA	67	83	S7	Rv2094c_S73
Rv2094c	ELQNENKAEASIETPTPVQSQR	45	66	T14	Rv2094c_T58
Rv2094c	AEASIETPTPVQSQR	52	66	T9	Rv2094c_T60
Rv2094c	VDPSAASGQDSTEARPA	67	83	T12	Rv2094c_T78
Rv2110c	LYSQVTDGDSGLR	210	222	S3	Rv2110c_S212
Rv2110c	STQGNMISGR	77	86	S8	Rv2110c_S84
Rv2111c	GGGGGDDDDIAGSTAAGQER	9	28	S13	Rv2111c_S21
Rv2111c	RGGGGGDDDDIAGSTAAGQER	8	28	T15	Rv2111c_T22
Rv2127	ERLGHTGPFPAVANPPVR	469	486	T6	Rv2127_T474
Rv2129c	SELAVMGAELGGDDR	41	55	S1	Rv2129c_S41
Rv2145c	VLSLAQDTADR	106	116	S3	Rv2145c_S108
Rv2145c	GSAAPVDSNADAGGFDQFNR	238	257	S8	Rv2145c_S245
Rv2151c	VADDAADEEAVTEPLATESKDEPAEHPEFEGPR	13	45	T12	Rv2151c_T24
Rv2152c	VHMVGIGGAGMSGIAR	13	28	S12	Rv2152c_S24
Rv2153c	MKDTVSQPAGGR	1	12	S6	Rv2153c_S6
Rv2155c	SVGVPAGAIADAVTSFR	293	309	S1	Rv2155c_S293
Rv2166c	SQDHSLAVYPR	35	45	S1	Rv2166c_S35
Rv2178c	SADIDALGLR	136	145	S1	Rv2178c_S136
Rv2182c	NAGGAGANPNSTDAAR	225	240	T12	Rv2182c_T236
Rv2187	LTEAGASVDPAELTAR	159	174	S7	Rv2187_S165
Rv2187	VYNTAEQNAANAGK	283	296	T4	Rv2187_T286
Rv2187	NEQATTEAFTDGWFK	428	442	T10	Rv2187_T437
Rv2187	TGDLGAVDEDGFLTITGR	443	460	T14	Rv2187_T456
Rv2187	ILPVDFTEDTGELTPTMK	562	579	T16	Rv2187_T577
Rv2195	ATAVPREPDEAALAAMSNQELLALGGK	42	68	S17	Rv2195_S58
Rv2195	TVVANLTDAFEGSTIR	183	198	T7	Rv2195_T189
Rv2195	TVVANLTDAFEGSTIR	183	198	T14	Rv2195_T196
Rv2196	SVLEHGVETGIIK	444	456	S1	Rv2196_S444
Rv2196	LGSAGSPGSGSFLFADSAAEDAALR	496	520	S9	Rv2196_S504
Rv2197c	MAEAEPATRPTGASVR	90	105	T11	Rv2197c_T100
Rv2197c	MAEAEPATRPTGASVR	90	105	T8	Rv2197c_T97
Rv2198c	ASGNHLPPVAGGGDKLPSDQTGETDAYSR	27	55	T21	Rv2198c_T47
Rv2198c	LPSDQTGETDAYSR	42	55	T9	Rv2198c_T50
Rv2198c	AYSAPESEHVTGGPYVPADLR	56	76	T11	Rv2198c_T66
Rv2202c	LGLAFAADPSQQLAR	162	176	S10	Rv2202c_S171
Rv2204c	THGVILTEAAAAK	11	23	T1	Rv2204c_T11
Rv2204c	TLDGDQTAEFGGVR	60	73	T7	Rv2204c_T66
Rv2206	TSGSDTSRGSQTTGPK	34	49	T6	Rv2206_T39
Rv2206	GPVAPAPMTAAQAR	66	79	T9	Rv2206_T74
Rv2213	STVADLANVSGQR	440	452	S10	Rv2213_S449
Rv2213	ALDATGASDQVHR	66	78	S8	Rv2213_S73
Rv2215	VVVDASGNESIGVR	499	512	S6	Rv2215_S504
Rv2215	SVCYLPLTYDHR	513	524	S1	Rv2215_S513
Rv2219	VTPGVAATGNLDAVHR	124	139	T8	Rv2219_T131
Rv2219	GPLPTTAK	232	239	T6	Rv2219_T237
Rv2220	IPITGSNPK	353	361	S6	Rv2220_S358
Rv2220	SPDSSGNPYLAFSAMLMAGLDGIK	369	392	S1	Rv2220_S369
Rv2220	SPDSSGNPYLAFSAMLMAGLDGIK	369	392	S5	Rv2220_S373
Rv2220	SVFDDGLAFDGSSIR	45	59	S1	Rv2220_S45
Rv2220	IEPQAPVDKDLYELPPEEAASIPQTPTQLSDVIDR	395	429	Y12	Rv2220_Y406
Rv2221c	ELNYVSDVDVIFVAER	224	239	S6	Rv2221c_S229
Rv2226	LLDAGAAPAGHGSK	198	211	S13	Rv2226_S210
Rv2226	YTAAATGADNVSQEAK	428	443	T2	Rv2226_T429
Rv2226	YTAAATGADNVSQEAK	428	443	Y1	Rv2226_Y428
Rv2228c	IVATESPTSPGWTGAR	146	161	S9	Rv2228c_S154
Rv2228c	IVATESPTSPGWTGAR	146	161	T8	Rv2228c_T153
Rv2229c	SLLTSGATDAK	84	94	T8	Rv2229c_T91
Rv2230c	GVDTVAANTPK	71	81	T4	Rv2230c_T74
Rv2232	LAVATSKAEPTAR	178	190	S6	Rv2232_S183
Rv2235	AGSPPPDKPMTVEQK	248	262	T11	Rv2235_T258
Rv2241	SHPGGGDQVFIQGHASPGIYAR	128	149	S1	Rv2241_S128
Rv2241	GSGHQEVATTMATVR	491	505	S2	Rv2241_S492
Rv2241	IDDVAAAPEQTTDPGPGA	884	901	T12	Rv2241_T895
Rv2244	AKIESENPDAVANVQAR	93	109	S5	Rv2244_S97
Rv2244	TVGDVVAYIQK	69	79	T1	Rv2244_T69
Rv2247	SGVCHIVADDELDAYDR	188	204	S1	Rv2247_S188
Rv2247	SGVLAAAGTVNGVR	40	53	S1	Rv2247_S40
Rv2257c	VFALASVTKPLVAR	35	48	S6	Rv2257c_S40
Rv2258c	SGADVADFGCGSGR	171	184	S1	Rv2258c_S171
Rv2296	ASHFIQEDSGTELAER	277	292	S2	Rv2296_S278
Rv2299c	GVVDAQDMSLNVSR	340	353	S9	Rv2299c_S348
Rv2302	SADGSPPYVVR	30	40	S1	Rv2302_S30
Rv2305	SPVFAVAVVR	105	114	S1	Rv2305_S105
Rv2338c	AGADAPDSGRVK	3	14	S8	Rv2338c_S10
Rv2344c	TAGLPGTEGQYR	24	35	T7	Rv2344c_T30
Rv2373c	STHAAAGGLFSR	363	374	S1	Rv2373c_S363
Rv2373c	STHAAAGGLFSR	363	374	T2	Rv2373c_T364
Rv2375	VFDMDASPGGR	93	103	S7	Rv2375_S99
Rv2375	LLSEDSTFYGDLFPHAVK	47	64	T7	Rv2375_T53
Rv2405	HLQNTQETLR	19	28	T8	Rv2405_T26
Rv2406c	MGELEAEQQQLQSYITQG	125	142	T16	Rv2406c_T140
Rv2412	SALAQALNKL	77	86	S1	Rv2412_S77
Rv2427c	SNEALVAVLR	164	173	S1	Rv2427c_S164
Rv2428	ELSQAAGVLNADGVADR	117	133	S3	Rv2428_S119
Rv2454c	SGFGLEVAK	281	289	S1	Rv2454c_S281
Rv2454c	SGDEAQLMTGVTGDLAGTELGLTPSLTK	4	31	S1	Rv2454c_S4
Rv2454c	NAAPSGTAALQSLLHGR	351	367	T7	Rv2454c_T357
Rv2455c	GVSFLADEIGR	609	619	S3	Rv2455c_S611
Rv2455c	FTSEAALFGNDLATQPNYPAEIR	48	70	T14	Rv2455c_T61
Rv2460c	ADIQTVCLGQAASAAAVLLAAGTPGKR	98	124	S13	Rv2460c_S110
Rv2461c	SNSQGLSLTDSVYER	9	23	S1	Rv2461c_S9
Rv2461c	SNSQGLSLTDSVYER	9	23	T9	Rv2461c_T17
Rv2462c	MKSTVEQLSPTR	1	12	S3	Rv2462c_S3
Rv2462c	STVEQLSPTR	3	12	T2	Rv2462c_T4
Rv2476c	LGTDGLLTAVSQLPR	1517	1531	S11	Rv2476c_S1527
Rv2477c	GPDQQKPAGVLSGGER	433	448	S12	Rv2477c_S444
Rv2484c	AVLEPVSTVSGILGYAR	216	232	S10	Rv2484c_S225
Rv2496c	SLGYGAGLAAR	288	298	S1	Rv2496c_S288
Rv2504c	YDASGGVAVVSPAK	136	149	S4	Rv2504c_S139
Rv2511	TAPLAGNSIATDR	99	111	S8	Rv2511_S106
Rv2511	IYFGQPPK	146	153	Y2	Rv2511_Y147
Rv2520c	DQLAATIDSLAER	18	30	T6	Rv2520c_T23
Rv2524c	LLDGGATVIATTSK	2137	2150	S13	Rv2524c_S2149
Rv2524c	SEGAPLFVVSQK	2897	2908	S1	Rv2524c_S2897
Rv2524c	SPILLAGMTPTTVDAK	418	433	S1	Rv2524c_S418
Rv2524c	SQLGADIHEIDNSASR	679	694	S1	Rv2524c_S679
Rv2524c	GGDSPHTTHALVDR	14	27	T7	Rv2524c_T20
Rv2536	ADDSPTGEMQVAQPEAQTAAVATVER	168	193	S4	Rv2536_S171
Rv2536	AADTDVFSAVR	157	167	T4	Rv2536_T160
Rv2536	ADDSPTGEMQVAQPEAQTAAVATVER	168	193	T6	Rv2536_T173
Rv2536	ADDSPTGEMQVAQPEAQTAAVATVER	168	193	T18	Rv2536_T185
Rv2536	EAPTEVIR	194	201	T4	Rv2536_T197
Rv2536	TTESDTPTEVIR	202	213	T8	Rv2536_T209
Rv2565	SLGLVMAGGGAR	306	317	S1	Rv2565_S306
Rv2565	EFIAGSDPLGDYTIPISALTR	366	386	T13	Rv2565_T378
Rv2566	MPAGDPVESGDDLGCDTNPDTPTGR	502	526	T21	Rv2566_T522
Rv2566	MPAGDPVESGDDLGCDTNPDTPTGR	502	526	T23	Rv2566_T524
Rv2566	WYPGEPLPR	421	429	Y2	Rv2566_Y422
Rv2567	AHAEVITVPVLAPPAK	513	528	T7	Rv2567_T519
Rv2568c	SMGHDDLYPFVLPAAVLEK	299	317	S1	Rv2568c_S299
Rv2586c	TGRDDEATSAVELTEATESAVAR	7	29	S9	Rv2586c_S15
Rv2586c	NSGSPAGSEDASTDGGEQPAAADEQSLVGITQASSQSAPR	371	410	S26	Rv2586c_S396
Rv2586c	DDEATSAVELTEATESAVAR	10	29	T5	Rv2586c_T14
Rv2586c	TGRDDEATSAVELTEATESAVAR	7	29	T1	Rv2586c_T7
Rv2605c	SGEMVAAVMQEGLTR	257	271	S1	Rv2605c_S257
Rv2606c	MDPAGNPATGTAR	1	13	T11	Rv2606c_T11
Rv2606c	MDPAGNPATGTAR	1	13	T9	Rv2606c_T9
Rv2610c	VYETVAGSGAK	363	373	S8	Rv2610c_S370
Rv2614c	SGVVHGLTR	407	415	S1	Rv2614c_S407
Rv2672	SGDMNLLSALINR	374	386	S1	Rv2672_S374
Rv2683	MKVNIDPTAPTFATYR	1	16	T8	Rv2683_T8
Rv2694c	GQEVTVVGTLR	44	54	T5	Rv2694c_T48
Rv2694c	IPGIDTGR	88	95	T6	Rv2694c_T93
Rv2696c	EAAAAQADTQR	224	234	T9	Rv2696c_T232
Rv2701c	SSPTDPVTVVDTDTER	50	65	T14	Rv2701c_T63
Rv2703	KDAELTASADSVR	217	229	S11	Rv2703_S227
Rv2703	SVKPASAPQDTTTSTIPK	57	74	T11	Rv2703_T67
Rv2703	SVKPASAPQDTTTSTIPK	57	74	T13	Rv2703_T69
Rv2703	SVKPASAPQDTTTSTIPK	57	74	T15	Rv2703_T71
Rv2711	LDQSGPTVSQTVSR	34	47	S9	Rv2711_S42
Rv2711	LDQSGPTVSQTVSR	34	47	T7	Rv2711_T40
Rv2711	MNELVDTTEMYLR	1	13	T7	Rv2711_T7
Rv2732c	TLLDHVQTDSEAGTTPDR	183	200	T8	Rv2732c_T190
Rv2737c	DKIGVMFGSPETTTGGK	198	214	S9	Rv2737c_S206
Rv2743c	GVDTAGDLADLVAQK	18	32	T4	Rv2743c_T21
Rv2744c	LLSQLEQAK	154	162	S3	Rv2744c_S156
Rv2744c	MQEQVSASLR	163	172	S6	Rv2744c_S168
Rv2744c	SMSELAAPGNTPSLDEVR	173	190	S1	Rv2744c_S173
Rv2744c	SMSELAAPGNTPSLDEVR	173	190	S3	Rv2744c_S175
Rv2744c	YANAIGSAELAESSVQGR	197	214	S13	Rv2744c_S209
Rv2744c	YANAIGSAELAESSVQGR	197	214	S14	Rv2744c_S210
Rv2744c	TLHDQALSAAAQAK	121	134	T1	Rv2744c_T121
Rv2744c	GEALPAGGTTATPRPATETSGGAIAEQPYGQ	240	270	T17	Rv2744c_T256
Rv2744c	GEALPAGGTTATPRPATETSGGAIAEQPYGQ	240	270	T19	Rv2744c_T258
Rv2748c	EYADDFEDFADFDGDDADTVEVAR	307	330	T19	Rv2748c_T325
Rv2748c	SGAITAPLGSQR	638	649	T5	Rv2748c_T642
Rv2783c	GETQILGVTTLDMIK	377	391	T3	Rv2783c_T379
Rv2783c	MAQQIDSLGPETSKR	392	406	T12	Rv2783c_T403
Rv2786c	YQAAVSVGTNPTFSGR	258	273	T12	Rv2786c_T269
Rv2821c	LFGDTEEYMTGR	87	98	T10	Rv2821c_T96
Rv2839c	SASSTVEAPVAR	35	46	S1	Rv2839c_S35
Rv2839c	SASSTVEAPVAR	35	46	T5	Rv2839c_T39
Rv2841c	VVSVSVIDQTAR	277	288	T10	Rv2841c_T286
Rv2889c	SADLPPAVGVLVEYR	152	166	S1	Rv2889c_S152
Rv2890c	VIASAVAEGLQAR	216	228	S4	Rv2890c_S219
Rv2919c	GAEYSVDFVPK	48	58	Y4	Rv2919c_Y51
Rv2921c	SGGYTASSGITFSQTPTTQPAER	47	69	T5	Rv2921c_T51
Rv2921c	SGGYTASSGITFSQTPTTQPAER	47	69	T11	Rv2921c_T57
Rv2921c	IDTSGLPAVGDDATVPR	70	86	T3	Rv2921c_T72
Rv2921c	IDTSGLPAVGDDATVPRDAPK	70	90	T14	Rv2921c_T83
Rv2926c	LVEMLGPESDTLRGER	192	207	T11	Rv2926c_T202
Rv2927c	TAAGTHDYAVR	235	245	T5	Rv2927c_T239
Rv2935	SQPALFTVEYALAK	612	625	S1	Rv2935_S612
Rv2938	MITTTSQEIELAPTR	1	15	S6	Rv2938_S6
Rv2938	MITTTSQEIELAPTR	1	15	T4	Rv2938_T4
Rv2938	MITTTSQEIELAPTR	1	15	T5	Rv2938_T5
Rv2947c	GSAVNQDGASNGLTAPNGLAQQR	307	329	T14	Rv2947c_T320
Rv2947c	ATEPVAVVGIGCR	45	57	T2	Rv2947c_T46
Rv2947c	DVVSEFPTDR	77	86	T8	Rv2947c_T84
Rv2950c	TNSSFHAAGEVATQPAWGTGEQAAQPLNGSTSR	3	35	T13	Rv2950c_T15
Rv2950c	VVAIAVPDDRTEK	527	539	T11	Rv2950c_T537
Rv2958c	MEETSVAGDPGPDAGTSTAPNAAPEPVAR	1	29	T18	Rv2958c_T18
Rv2965c	YSFVSSSLAK	122	131	S7	Rv2965c_S128
Rv2965c	SCGMTAIVK	79	87	S1	Rv2965c_S79
Rv2970c	VAVGGDSAGGNLSAVVCQLAR	210	230	S7	Rv2970c_S216
Rv2970c	SMGLFGNGFLLTK	259	271	S1	Rv2970c_S259
Rv2971	LATPDQGFTR	83	92	T9	Rv2971_T91
Rv2981c	SNEHAISCVSAGSILR	21	36	S1	Rv2981c_S21
Rv2981c	SGSGTELALPADPR	78	91	S1	Rv2981c_S78
Rv2981c	SGSGTELALPADPR	78	91	T5	Rv2981c_T82
Rv2984	YCHVGTGNYNSK	508	519	Y9	Rv2984_Y516
Rv2986c	AELIDVLTQK	4	13	T8	Rv2986c_T11
Rv2987c	SDPAFVLNLSPFDR	48	61	S1	Rv2987c_S48
Rv2996c	SSFSGTEIFGK	132	142	S1	Rv2996c_S132
Rv2996c	SATTVDAEVLAAAPK	51	65	S1	Rv2996c_S51
Rv3001c	EIQDGSFVHK	278	287	S6	Rv3001c_S283
Rv3011c	SPYDATLTAR	103	112	S1	Rv3011c_S103
Rv3011c	SVDVLVSPTTPTTAFR	404	419	S1	Rv3011c_S404
Rv3028c	IGSGLLVDVVDVR	109	121	S3	Rv3028c_S111
Rv3028c	AAVDSGYYPGQFQVGQTGK	233	251	T17	Rv3028c_T249
Rv3045	SYYATADPDTFRK	221	233	T10	Rv3045_T230
Rv3051c	SINSALQLSK	204	213	S1	Rv3051c_S204
Rv3062	DPATGGFVMVGK	412	423	T4	Rv3062_T415
Rv3068c	GRTEALADGIVVTPSHNPPSDGGIK	133	157	S15	Rv3068c_S147
Rv3080c	HTGGGTPTVPTPPTPATK	318	335	T8	Rv3080c_T325
Rv3081	VTTRDIDALFSTDGPMLEAIR	286	306	T2	Rv3081_T287
Rv3088	AFTELQTEAGTTSPTTSK	453	470	S17	Rv3088_S469
Rv3088	AFTELQTEAGTTSPTTSK	453	470	T16	Rv3088_T468
Rv3091	SAASSMSAVMAAIQAPTGR	535	553	T17	Rv3091_T551
Rv3094c	SATQAAAATAESALGAAR	260	277	S1	Rv3094c_S260
Rv3105c	VTSELSHTQGELR	61	73	S3	Rv3105c_S63
Rv3105c	VTSELSHTQGELR	61	73	T2	Rv3105c_T62
Rv3117	LYADAGLDNSK	217	227	S10	Rv3117_S226
Rv3118	ALSAAGNGDAVVQPSGAGIHEVDVK	74	98	S15	Rv3118_S88
Rv3120	SGTALGLAAAGR	59	70	S1	Rv3120_S59
Rv3137	IDTKPDLTPVTDADR	31	45	T3	Rv3137_T33
Rv3139	TMFATAGAATR	72	82	T10	Rv3139_T81
Rv3140	SLGRPAIK	183	190	S1	Rv3140_S183
Rv3145	QAAYECGIEPASTGAR	38	53	S12	Rv3145_S49
Rv3145	QAAYECGIEPASTGAR	38	53	T13	Rv3145_T50
Rv3147	GMFGVSGTGDTSGYGR	26	41	T11	Rv3147_T36
Rv3147	GMFGVSGTGDTSGYGR	26	41	T21	Rv3147_T46
Rv3149	ILAGLPDQRPDEGQGGPGAPTLAGLQVAR	210	238	T21	Rv3149_T230
Rv3154	HNAVDVAALLPDGSYSELSVPR	214	235	S19	Rv3154_S232
Rv3154	GADGLQTPSPGAVSGSLEGGAS	241	262	S22	Rv3154_S262
Rv3158	QNTLAVAR	112	119	T3	Rv3158_T114
Rv3181c	LAALDSTDTLER	101	112	T7	Rv3181c_T107
Rv3181c	LAALDSTDTLER	101	112	T9	Rv3181c_T109
Rv3196A	STQHDAADALFR	14	25	S1	Rv3196A_S14
Rv3196A	STQHDAADALFR	14	25	T2	Rv3196A_T15
Rv3197	FSSFNDTPVASASIGQVHK	127	145	S13	Rv3197_S139
Rv3197	LTGKSKDEVTAELMEK	39	54	T2	Rv3197_T40
Rv3200c	QSGADTVVVSSETAGR	258	273	S11	Rv3200c_S268
Rv3200c	IGAPEVDAIEASDR	333	346	S12	Rv3200c_S344
Rv3205c	SIDLINQLAGLR	172	183	S1	Rv3205c_S172
Rv3208A	VGFGVGVDAAAGSAGK	70	85	S13	Rv3208A_S82
Rv3213c	TVADVQQITNPNLR	165	178	T9	Rv3213c_T173
Rv3215	KLPDWPTGPLPK	75	86	T7	Rv3215_T81
Rv3223c	SAEVEALEALPDTEIK	127	142	S1	Rv3223c_S127
Rv3227	ATVTVPGSKSQTNR	15	28	S10	Rv3227_S24
Rv3227	SRDTELMLDALQTLGLR	52	68	S1	Rv3227_S52
Rv3227	VDCGLAGTVLR	90	100	T8	Rv3227_T97
Rv3240c	SAQTQVEQQNFEVR	625	638	S1	Rv3240c_S625
Rv3240c	GVASESPALTYSGPAEDGSAQVQR	885	908	S12	Rv3240c_S896
Rv3241c	MDSGQVLAEPK	1	11	S3	Rv3241c_S3
Rv3246c	VEKDPENPTVVLTVR	205	219	T9	Rv3246c_T213
Rv3246c	GEGFDTAVIGDGTQALTAVR	27	46	T13	Rv3246c_T39
Rv3248c	HSLIDGINR	259	267	S2	Rv3248c_S260
Rv3248c	SIIVLSEGR	398	406	S1	Rv3248c_S398
Rv3248c	GVTEETTTGVLR	214	225	T7	Rv3248c_T220
Rv3248c	GVTEETTTGVLR	214	225	T8	Rv3248c_T221
Rv3253c	SVEQSIADTDEPTTR	9	23	T13	Rv3253c_T21
Rv3257c	SVGDVDAVVR	439	448	S1	Rv3257c_S439
Rv3257c	SSNTEPLLR	424	432	T4	Rv3257c_T427
Rv3271c	DESTLDSPVSVAR	9	21	S3	Rv3271c_S11
Rv3271c	DESTLDSPVSVAR	9	21	T4	Rv3271c_T12
Rv3272	GADTITVIR	356	364	T4	Rv3272_T359
Rv3273	SQHMSTAVNSCTEAPASR	6	23	S1	Rv3273_S6
Rv3273	SQHMSTAVNSCTEAPASR	6	23	T6	Rv3273_T11
Rv3281	VSGTNEVSDGNETNNPAPVSR	63	83	T4	Rv3281_T66
Rv3281	VSGTNEVSDGNETNNPAPVSR	63	83	T13	Rv3281_T75
Rv3285	GAHTGAAASGDAVTAPMQGTVVK	522	544	T14	Rv3285_T535
Rv3291c	AGLSVSAVQSR	31	41	S6	Rv3291c_S36
Rv3307	SPLVGGEFVDLTDAYSPR	146	163	S1	Rv3307_S146
Rv3319	SCAHGVCGSDAMR	78	90	S1	Rv3319_S78
Rv3356c	SENATVTLCHTGTR	182	195	S1	Rv3356c_S182
Rv3368c	GYLSGPAPEYPDGDTRGER	75	93	T15	Rv3368c_T89
Rv3376	VGVLTNNSLLVSAR	110	123	S8	Rv3376_S117
Rv3396c	VFSEVIPHTASIEEIR	39	54	S3	Rv3396c_S41
Rv3407	EALIESGVLIPAR	56	68	S6	Rv3407_S61
Rv3411c	SAAAALVDAGADAVK	318	332	S1	Rv3411c_S318
Rv3417c	SAVLNASSVAR	502	512	S1	Rv3417c_S502
Rv3417c	TGIAQVATVSSR	141	152	T1	Rv3417c_T141
Rv3417c	AFGGPTVTNDGVTVAR	42	57	T13	Rv3417c_T54
Rv3418c	IPLDVAEGDTVIYSK	59	73	S14	Rv3418c_S72
Rv3418c	YNGEEYLILSAR	81	92	S10	Rv3418c_S90
Rv3418c	ILVQANEAETTTASGLVIPDTAK	13	35	T12	Rv3418c_T24
Rv3441c	TAVEQAAAELGDTGR	395	409	T13	Rv3441c_T407
Rv3443c	VYAGPEHPHSAQQPVPYELK	124	143	S10	Rv3443c_S133
Rv3457c	SQFVIEPLEPGFGYTLGNSLR	19	39	S1	Rv3457c_S19
Rv3457c	SQFVIEPLEPGFGYTLGNSLR	19	39	S19	Rv3457c_S37
Rv3457c	MLISQRPTLSEDVLTDNR	1	18	S4	Rv3457c_S4
Rv3457c	SLVVSSEEDEPVTMYLR	82	98	S1	Rv3457c_S82
Rv3458c	DKSLNTVPFQIAR	142	154	T6	Rv3458c_T147
Rv3459c	STPFAAQLAAENAAR	68	82	S1	Rv3459c_S68
Rv3460c	SNEILAATGIDR	30	41	S1	Rv3460c_S30
Rv3462c	VLAHISGK	33	40	S6	Rv3462c_S38
Rv3463	SAGAHPYLTTPEHTAR	152	167	S1	Rv3463_S152
Rv3477	THAATYQTASAK	56	67	T8	Rv3477_T63
Rv3489	SDHGEIGDVEPLADSTASQAR	5	25	S18	Rv3489_S22
Rv3489	IFLSMLGIGPAK	40	51	S4	Rv3489_S43
Rv3489	IFLSMLGIGPAKLES	40	54	S15	Rv3489_S54
Rv3489	SDHGEIGDVEPLADSTASQAR	5	25	T16	Rv3489_T20
Rv3509c	SGEPAMMLIGGDATR	193	207	S1	Rv3509c_S193
Rv3509c	ALDLLDISRPTMDFVK	457	472	T11	Rv3509c_T467
Rv3515c	SADAIYLLYTGGTTGFPK	165	182	S1	Rv3515c_S165
Rv3569c	VPLVGNSLGGGTAVR	108	122	S7	Rv3569c_S114
Rv3575c	SGLPVIEVLDTELVR	337	351	S1	Rv3575c_S337
Rv3596c	GGESGSPSTSLVLDQFGR	159	176	S8	Rv3596c_S166
Rv3596c	SLESLGISLEGVR	48	60	S1	Rv3596c_S48
Rv3596c	SQVEEIIGQGQQAPSGHIPFTPR	61	83	S1	Rv3596c_S61
Rv3596c	SKDMALVLTDAAK	744	756	S1	Rv3596c_S744
Rv3596c	SQVEEIIGQGQQAPSGHIPFTPR	61	83	S15	Rv3596c_S75
Rv3596c	AGAHSAGGPEPAAR	835	848	S5	Rv3596c_S839
Rv3597c	IPADVIDAYHAAT	100	112	T13	Rv3597c_T112
Rv3603c	GQAALTGPVAR	246	256	T6	Rv3603c_T251
Rv3604c	ALDGESPPADWVSSDR	162	177	S14	Rv3604c_S175
Rv3604c	TADTPPDDSGGLHAR	352	366	S9	Rv3604c_S360
Rv3604c	DPLTGGQSVADLMAR	367	381	T4	Rv3604c_T370
Rv3604c	LQVESTGGGR	382	391	T6	Rv3604c_T387
Rv3610c	AAIAQATQAAEAAR	653	666	T7	Rv3610c_T659
Rv3646c	SMDLQTVTLEDALR	769	782	S1	Rv3646c_S769
Rv3648c	VEFEIGHSPK	48	57	S8	Rv3648c_S55
Rv3663c	SGQTVAVVGESGSGK	34	48	S1	Rv3663c_S34
Rv3676	AGIFQGVEPSAIAALTK	8	24	S10	Rv3676_S17
Rv3676	FGTQEGGALR	161	170	T3	Rv3676_T163
Rv3684	SGSVVTLLADSGDR	298	311	S1	Rv3684_S298
Rv3684	SADTHLLR	9	16	S1	Rv3684_S9
Rv3686c	GTPAGETASFPTGWR	89	103	T7	Rv3686c_T95
Rv3687c	LFSTLHDALTGVR	104	116	S3	Rv3687c_S106
Rv3692	SSPALQLGVSPR	281	292	S1	Rv3692_S281
Rv3692	SSPALQLGVSPR	281	292	S2	Rv3692_S282
Rv3694c	SASSDQLMTGR	51	61	T9	Rv3694c_T59
Rv3709c	YGGSSVADAER	8	18	S4	Rv3709c_S11
Rv3709c	SFTGSQAGVITTGTHGNAK	94	112	S5	Rv3709c_S98
Rv3710	HASDPVTIASPAQPGEAGR	589	607	S3	Rv3710_S591
Rv3710	HASDPVTIASPAQPGEAGR	589	607	T7	Rv3710_T595
Rv3716c	GSGEVIGVTIDPK	48	60	S2	Rv3716c_S49
Rv3718c	ILSPHYSEYQVLEGGK	33	48	S3	Rv3718c_S35
Rv3720	SIGVEHILPIAPPPQEARPR	101	120	S1	Rv3720_S101
Rv3720	FTAYDGSTAGQDDATLGLDLR	18	38	T15	Rv3720_T32
Rv3754	VAATAPDLVR	201	210	T4	Rv3754_T204
Rv3754	AMCEANTGQLAPAADR	211	226	T7	Rv3754_T217
Rv3763	SVGLGNVNGVTLGYTSGTGQGNASATK	99	125	S1	Rv3763_S99
Rv3774	DLTEGISATFAK	255	266	S7	Rv3774_S261
Rv3774	DLTEGISATFAK	255	266	T9	Rv3774_T263
Rv3778c	SGASTVGAHPSAR	45	57	S1	Rv3778c_S45
Rv3780	SGQHGHGTGQYL	167	178	S1	Rv3780_S167
Rv3790	SMDLLTADGEIR	148	159	S1	Rv3790_S148
Rv3799c	SYGGAYAVMGSK	407	418	Y2	Rv3799c_Y408
Rv3800c	SPGGIFNELPR	1394	1404	S1	Rv3800c_S1394
Rv3800c	SEGGGMLVLK	352	361	S1	Rv3800c_S352
Rv3800c	SNGLIAPNQDAQADVLR	388	404	S1	Rv3800c_S388
Rv3800c	APDSIDESVPMVELGLSSR	38	56	S17	Rv3800c_S54
Rv3800c	APDSIDESVPMVELGLSSR	38	56	S18	Rv3800c_S55
Rv3800c	SHLMGEGEAMLFGEYIR	827	843	S1	Rv3800c_S827
Rv3800c	AAAEPAEAPTLAGHALR	560	576	T10	Rv3800c_T569
Rv3801c	FDPEDTSEQLVIVGER	547	562	T6	Rv3801c_T552
Rv3814c	LGGGAPTVEESR	220	231	S11	Rv3814c_S230
Rv3814c	GYDGVTSSR	246	254	T6	Rv3814c_T251
Rv3817	LWQAEDDSSR	242	251	S9	Rv3817_S250
Rv3825c	FFEVFSSSNGSGTSK	2015	2029	S14	Rv3825c_S2028
Rv3841	EVDVAPAASGAPHAAGGR	163	180	S9	Rv3841_S171
Rv3841	VEIPGVDTVR	73	82	T8	Rv3841_T80
Rv3849	AHGLPSAAQQK	106	116	S6	Rv3849_S111
Rv3849	AEGITMSAPYLSQLR	35	49	S12	Rv3849_S46
Rv3859c	SGDGAGILIQVPDEFLR	57	73	S1	Rv3859c_S57
Rv3860	SFTDITAR	202	209	T3	Rv3860_T204
Rv3864	APIDAGTAASQR	384	395	T7	Rv3864_T390
Rv3865	ATDTVAGISGR	29	39	T4	Rv3865_T32
Rv3865	VQLTHGSFTSK	40	50	T4	Rv3865_T43
Rv3865	FNDTLQEFETTR	51	62	T4	Rv3865_T54
Rv3865	FNDTLQEFETTR	51	62	T10	Rv3865_T60
Rv3867	YDVDYTSR	171	178	T6	Rv3867_T176
Rv3868	LASLFESAVSMLPMSEAR	5	22	S3	Rv3868_S7
Rv3868	LAQVLDIDTLDEDRLR	536	551	T9	Rv3868_T544
Rv3871	SGLLDAVPDTHLLGAGAINR	411	430	S1	Rv3871_S411
Rv3871	EVVLDQLGTAESR	12	24	T9	Rv3871_T20
Rv3871	LPPTDLTTAQLR	450	461	T7	Rv3871_T456
Rv3871	LPPTDLTTAQLR	450	461	T8	Rv3871_T457
Rv3874	ADEEQQQALSSQMGF	86	100	S11	Rv3874_S96
Rv3874	TDAATLAQEAGNFER	6	20	T5	Rv3874_T10
Rv3874	ISGDLKTQIDQVESTAGSLQGQWR	21	44	T7	Rv3874_T27
Rv3874	TQIDQVESTAGSLQGQWR	27	44	T9	Rv3874_T35
Rv3874	GAAGTAAQAAVVR	45	57	T5	Rv3874_T49
Rv3875	LAAAWGGSGSEAYQGVQQK	39	57	S8	Rv3875_S46
Rv3875	TISEAGQAMASTEGNVTGMFA	75	95	T12	Rv3875_T86
Rv3875	TISEAGQAMASTEGNVTGMFA	75	95	T17	Rv3875_T91
Rv3876	LRAEEASGAQLAPGTEPSPAPLGQPR	253	278	S7	Rv3876_S259
Rv3876	VATGPSIQAR	243	252	T3	Rv3876_T245
Rv3876	LRAEEASGAQLAPGTEPSPAPLGQPR	253	278	T15	Rv3876_T267
Rv3876	SYLAPPTRPAPTEPPPSPSPQR	279	300	T7	Rv3876_T285
Rv3876	AAPDLDATQK	339	348	T8	Rv3876_T346
Rv3879c	APVATSDKAAAPSTR	410	424	S6	Rv3879c_S415
Rv3879c	SSVGTAAASGAGSHAATGR	391	409	T17	Rv3879c_T407
Rv3880c	FQSALDGTLNQMNNGSFR	20	37	S3	Rv3880c_S22
Rv3880c	VNEALHNAQAAASAYNDAAGEQLTAALSAMSR	77	108	T24	Rv3880c_T100
Rv3881c	LYAENPSAR	235	243	S7	Rv3881c_S241
Rv3881c	EAAALSGDVAVK	345	356	S6	Rv3881c_S350
Rv3881c	VATAGEPNFMDLK	122	134	T3	Rv3881c_T124
Rv3881c	AWTEAVIGNR	442	451	T3	Rv3881c_T444
Rv3894c	TIDMTLTQPR	751	760	T7	Rv3894c_T757
Rv3910	DPGPVSRPHPSDLQNGDLPADAAR	652	675	S6	Rv3910_S657
Rv3910	MRPSPGEVPTASQR	1	14	T10	Rv3910_T10
Rv3910	TGPQTQNVLDQSSRPGPVTYPER	560	582	T19	Rv3910_T578
Rv3910	GGSLQEVADTSPSPVGAIR	792	810	T10	Rv3910_T801
Rv3910	SGLAPAERDTAGQPIEPADIDR	886	907	T10	Rv3910_T895
Rv3910	SASTLLNLMQQATAVADRTEVLGPIDEAPVSAAPR	929	963	T19	Rv3910_T947
Rv3914	LDVDTNPETAR	63	73	T5	Rv3914_T67
Rv3915	AALTALGMLDHQEEDLTTGR	26	45	T18	Rv3915_T43
Rv3917c	SLAGSQTGVR	104	113	T7	Rv3917c_T110
Rv3918c	ETSTEFDTPIGAAAER	51	66	T8	Rv3918c_T58
Rv4001	QTAPPVRPMTSDQLPATK	30	47	T2	Rv4001_T31
Rv4007	AVDFDDEAGLDTAYLSGGAGDR	24	45	T12	Rv4007_T35
