# Supplementary material for: Phosphorylation of CFP10 modulates Mycobacterium tuberculosis virulence
Source: mBio. 2023 Oct 4;14(5):e01232-23. doi: 10.1128/mbio.01232-23 (PMC10653824; doi:10.1128/mbio.01232-23)
Supplement: Data Set S3 — Phosphorylated proteins and phospho sites. [file mbio.01232-23-s0003.xlsx]

## Sheet: Dataset S3a
Dataset S3a: List of phosphorylated proteins identified in this study and four previous studies
Unique	Fortuin	Prisic	Verma	Carette	This study_any two rep
Rv0003	1	0	0	0	0												1
Rv0005	0	0	1	0	0												1
Rv0006	0	1	0	0	1												1
Rv0007	1	1	1	1	1												1
Rv0008c	0	0	0	1	0												1
Rv0009	1	0	0	1	0												1
Rv0014c	1	1	1	1	1												1
Rv0015c	1	1	1	1	1												1
Rv0017c	0	0	1	1	1												1
Rv0018	1	0	0	0	0												1
Rv0018c	0	0	1	1	1												1
Rv0019c	0	0	0	1	0												1
Rv0020c	1	1	1	1	1												1
Rv0023	0	0	0	1	0												1
Rv0029	1	0	1	0	1												1
Rv0040c	0	1	0	0	0												1
Rv0042c	0	0	1	1	0												1
Rv0044c	0	0	0	0	1												1
Rv0045c	0	0	0	1	1												1
Rv0050	1	0	0	0	0												1
Rv0053	0	0	0	1	0												1
Rv0054	1	1	1	1	1												1
Rv0055	0	1	0	1	0												1
Rv0056	0	0	0	1	0												1
Rv0066c	0	1	0	1	1												1
Rv0072	0	0	0	1	0												1
Rv0077c	0	0	0	1	0												1
Rv0078A	0	1	1	1	1												1
Rv0088	0	0	0	0	1												1
Rv0091	0	0	1	1	0												1
Rv0092	1	0	0	0	0												1
Rv0096	0	1	0	0	0												1
Rv0099	0	0	0	0	1												1
Rv0101	0	0	0	0	1												1
Rv0102	0	0	0	0	1												1
Rv0104	0	0	0	1	0												1
Rv0106	0	0	0	1	0												1
Rv0107c	0	1	0	0	0												1
Rv0119	0	0	0	1	0												1
Rv0120c	1	0	0	0	1												1
Rv0123	0	0	0	1	1												1
Rv0125	0	0	0	0	1												1
Rv0127	0	0	0	0	1												1
Rv0128	1	0	0	0	1												1
Rv0129c	0	1	0	0	0												1
Rv0135c	0	0	1	0	0												1
Rv0147	0	1	0	0	0												1
Rv0148	0	0	0	1	0												1
Rv0153c	1	0	0	0	1												1
Rv0158	0	1	0	0	0												1
Rv0164	0	1	0	1	0												1
Rv0166	1	0	1	0	0												1
Rv0171	0	0	0	1	0												1
Rv0172	0	1	0	0	0												1
Rv0175	1	1	1	1	1												1
Rv0178	1	0	1	1	1												1
Rv0182c	0	1	0	0	0												1
Rv0183	0	0	0	1	0												1
Rv0196	1	0	0	0	0												1
Rv0201c	0	0	0	1	1												1
Rv0202c	0	1	0	0	0												1
Rv0204c	1	1	1	1	1												1
Rv0206c	1	1	1	1	1												1
Rv0211	0	1	0	1	1												1
Rv0214	0	1	0	0	0												1
Rv0217c	0	1	0	0	0												1
Rv0227c	1	1	1	1	1												1
Rv0237	0	1	0	0	0												1
Rv0239	0	0	1	0	0												1
Rv0241c	0	0	0	1	0												1
Rv0242c	0	0	1	1	1												1
Rv0243	0	0	0	1	0												1
Rv0248c	0	0	0	1	0												1
Rv0250c	1	0	1	1	1												1
Rv0251c	0	0	1	1	0												1
Rv0256c	0	1	0	0	0												1
Rv0260c	0	1	0	0	0												1
Rv0268c	0	1	0	1	0												1
Rv0270	0	0	0	1	0												1
Rv0273c	0	0	0	1	0												1
Rv0280	0	0	0	1	0												1
Rv0282	0	1	0	1	1												1
Rv0283	0	0	0	1	0												1
Rv0284	0	0	0	1	0												1
Rv0285	0	0	1	0	1												1
Rv0290	1	0	0	1	0												1
Rv0292	0	0	0	1	1												1
Rv0295c	0	0	0	0	1												1
Rv0298	1	0	0	0	1												1
Rv0300	1	0	0	0	0												1
Rv0308	0	0	0	1	0												1
Rv0312	1	0	0	1	0												1
Rv0333	0	0	0	1	0												1
Rv0341	0	1	1	1	0												1
Rv0343	0	1	1	1	0												1
Rv0350	1	0	1	1	1												1
Rv0351	1	1	1	1	1												1
Rv0352	0	1	0	1	0												1
Rv0361	0	1	1	1	1												1
Rv0363c	1	1	1	1	0												1
Rv0379	1	1	0	1	1												1
Rv0383c	1	1	1	1	1												1
Rv0384c	1	1	0	1	1												1
Rv0389	1	1	1	1	1												1
Rv0390	0	0	0	1	0												1
Rv0391	0	0	0	1	0												1
Rv0400c	0	0	0	1	0												1
Rv0409	0	1	0	0	0												1
Rv0410c	1	1	0	1	0												1
Rv0414c	0	1	0	0	0												1
Rv0421c	1	1	1	1	1												1
Rv0424c	0	1	0	0	0												1
Rv0425c	0	1	0	0	0												1
Rv0428c	0	0	0	1	0												1
Rv0435c	0	0	0	1	0												1
Rv0439c	0	0	0	1	0												1
Rv0440	1	1	1	1	1												1
Rv0442c	0	0	1	0	0												1
Rv0444c	0	0	0	1	0												1
Rv0458	0	1	0	1	1												1
Rv0461	0	0	0	1	1												1
Rv0462	0	0	0	1	0												1
Rv0468	0	0	0	1	1												1
Rv0469	0	0	0	0	1												1
Rv0473	1	0	0	0	0												1
Rv0474	1	0	0	1	1												1
Rv0475	0	0	1	1	1												1
Rv0477	0	1	0	0	0												1
Rv0479c	1	1	1	1	0												1
Rv0490	0	1	0	0	0												1
Rv0496	0	0	0	0	1												1
Rv0497	1	1	1	1	1												1
Rv0500	0	0	1	1	1												1
Rv0500A	1	0	0	1	1												1
Rv0502	0	0	1	0	0												1
Rv0503c	0	1	1	1	0												1
Rv0505c	0	0	0	0	1												1
Rv0511	0	0	0	1	0												1
Rv0524	0	0	1	0	0												1
Rv0530	1	1	1	1	1												1
Rv0534c	0	1	0	0	0												1
Rv0537c	0	0	1	0	0												1
Rv0538	1	0	1	1	1												1
Rv0548c	0	0	0	1	1												1
Rv0554	1	0	0	0	0												1
Rv0560c	0	0	0	1	0												1
Rv0566c	1	0	0	1	1												1
Rv0569	1	0	1	1	0												1
Rv0577	0	0	0	1	0												1
Rv0578c	0	1	0	0	0												1
Rv0580c	0	0	1	1	0												1
Rv0597c	1	0	0	0	0												1
Rv0613c	1	0	0	0	1												1
Rv0626	1	0	1	0	0												1
Rv0633c	1	0	1	0	0												1
Rv0634A	0	0	1	0	0												1
Rv0636	0	0	0	1	0												1
Rv0638	0	1	1	1	1												1
Rv0639	0	1	0	1	0												1
Rv0640	0	0	0	1	0												1
Rv0641	0	0	1	1	0												1
Rv0642c	0	0	0	1	0												1
Rv0643c	1	0	1	0	0												1
Rv0647c	0	0	1	1	1												1
Rv0652	0	0	0	1	0												1
Rv0655	1	0	0	0	0												1
Rv0665	0	1	0	0	0												1
Rv0667	1	1	0	1	1												1
Rv0668	0	0	0	1	0												1
Rv0683	0	0	0	1	0												1
Rv0685	1	1	0	1	1												1
Rv0686	0	1	1	1	0												1
Rv0688	1	0	1	0	1												1
Rv0695	0	0	1	0	1												1
Rv0700	0	0	0	1	0												1
Rv0701	1	0	0	1	0												1
Rv0702	0	0	0	1	0												1
Rv0703	0	0	0	1	0												1
Rv0704	0	0	0	1	0												1
Rv0705	1	0	0	1	0												1
Rv0706	0	0	1	1	0												1
Rv0707	1	0	1	1	1												1
Rv0709	1	0	0	1	0												1
Rv0710	0	0	1	1	0												1
Rv0713	0	0	0	1	0												1
Rv0715	1	0	1	1	0												1
Rv0716	0	1	0	0	0												1
Rv0718	0	0	0	1	0												1
Rv0719	0	0	0	1	0												1
Rv0720	0	0	1	1	1												1
Rv0723	0	0	0	1	0												1
Rv0724	0	0	0	1	0												1
Rv0730	1	1	0	1	1												1
Rv0731c	0	1	0	0	0												1
Rv0733	1	1	1	1	1												1
Rv0734	0	0	0	1	0												1
Rv0736	0	0	0	0	1												1
Rv0747	0	1	0	0	0												1
Rv0757	0	0	0	1	0												1
Rv0769	0	0	0	0	1												1
Rv0777	0	0	0	0	1												1
Rv0780	0	0	0	0	1												1
Rv0795	0	1	0	0	0												1
Rv0798c	0	1	0	1	0												1
Rv0799c	0	1	0	1	0												1
Rv0804	0	0	1	0	0												1
Rv0808	0	0	0	0	1												1
Rv0810c	0	0	1	1	1												1
Rv0812	0	1	0	0	0												1
Rv0820	0	0	0	1	0												1
Rv0822c	1	1	1	1	1												1
Rv0831c	0	0	1	1	1												1
Rv0833	0	1	0	0	0												1
Rv0846c	0	1	0	0	0												1
Rv0849	1	0	0	0	0
Rv0852	0	0	0	0	1
Rv0859	0	0	0	1	0
Rv0860	0	0	0	1	1
Rv0871	1	0	1	1	1
Rv0873	1	1	1	1	1
Rv0876c	0	0	1	1	1
Rv0884c	0	0	0	1	1
Rv0885	0	1	0	0	0
Rv0891c	0	1	0	0	0
Rv0896	1	1	1	1	1
Rv0898c	0	0	0	1	0
Rv0901	0	0	1	0	0
Rv0903c	0	1	0	0	0
Rv0905	0	0	0	1	0
Rv0909	1	0	1	0	1
Rv0910	1	0	0	0	0
Rv0921	0	1	0	0	0
Rv0929	1	0	0	0	0
Rv0931c	1	1	1	1	1
Rv0932c	0	1	0	1	0
Rv0933	1	0	1	1	1
Rv0934	0	0	0	1	0
Rv0940c	0	0	0	1	0
Rv0949	1	0	0	0	1
Rv0951	0	0	0	1	0
Rv0952	1	0	0	1	1
Rv0957	0	0	0	1	0
Rv0966c	0	1	1	1	0
Rv0967	0	0	1	1	0
Rv0968	0	0	1	0	0
Rv0969	0	1	0	0	0
Rv0976c	0	1	0	0	0
Rv0983	0	0	0	1	0
Rv0985c	0	0	0	1	0
Rv0994	0	0	1	1	0
Rv0999	0	1	0	0	0
Rv1000c	0	1	0	0	0
Rv1010	1	0	1	0	0
Rv1020	0	0	0	0	1
Rv1023	0	0	0	1	1
Rv1026	1	0	0	0	1
Rv1028c	0	1	0	0	0
Rv1037c	0	0	1	0	0
Rv1038c	1	0	1	0	0
Rv1045	0	1	0	1	1
Rv1051c	0	1	0	0	0
Rv1057	0	0	0	1	1
Rv1058	1	0	0	0	0
Rv1068c	0	1	0	0	0
Rv1070c	0	1	0	1	0
Rv1071c	0	0	0	0	1
Rv1072	0	0	0	0	1
Rv1074c	0	0	0	1	0
Rv1078	1	0	0	1	0
Rv1079	0	0	0	1	0
Rv1080c	0	0	0	1	0
Rv1094	0	0	0	1	0
Rv1098c	0	0	0	1	1
Rv1099c	1	0	0	0	0
Rv1107c	1	0	0	1	0
Rv1109c	0	0	1	0	0
Rv1111c	1	1	0	1	1
Rv1131	1	0	0	0	0
Rv1133c	1	0	0	1	1
Rv1138c	0	1	0	0	0
Rv1165	0	0	0	0	1
Rv1168c	0	1	0	0	0
Rv1173	1	0	0	0	1
Rv1175c	0	0	0	1	0
Rv1177	0	0	0	1	0
Rv1183	0	1	0	0	0
Rv1185c	0	0	0	1	1
Rv1191	0	0	0	1	0
Rv1194c	0	0	0	1	0
Rv1196	1	1	0	1	1
Rv1197	0	0	1	0	1
Rv1198	0	0	1	0	0
Rv1211	0	0	1	1	1
Rv1219c	0	1	0	0	0
Rv1222	1	0	1	1	0
Rv1223	0	0	0	0	1
Rv1225c	0	0	0	0	1
Rv1234	0	0	0	1	0
Rv1236	0	0	0	0	1
Rv1240	1	1	1	1	1
Rv1248c	0	1	0	1	0
Rv1249c	0	0	1	0	0
Rv1250	0	1	1	1	1
Rv1253	0	1	0	0	0
Rv1261c	0	0	0	1	0
Rv1262c	0	0	1	0	0
Rv1263	0	1	0	0	0
Rv1266c	1	0	1	0	1
Rv1270c	0	1	0	1	0
Rv1271c	0	0	1	0	0
Rv1276c	0	0	1	0	0
Rv1277	0	1	0	0	0
Rv1286	0	1	0	0	0
Rv1287	0	1	0	0	0
Rv1297	0	1	1	1	0
Rv1298	1	0	0	1	0
Rv1301	0	0	0	1	0
Rv1303	0	1	0	0	1
Rv1307	0	0	1	1	0
Rv1308	0	0	0	1	0
Rv1309	0	0	0	1	1
Rv1310	0	1	0	1	0
Rv1318c	0	0	0	1	0
Rv1324	0	0	0	0	1
Rv1328	0	1	0	0	0
Rv1329c	0	0	0	1	0
Rv1332	1	0	0	0	0
Rv1334	1	0	0	0	0
Rv1360	0	1	0	0	0
Rv1364c	0	1	0	1	0
Rv1367c	0	0	0	1	1
Rv1368	0	1	0	0	0
Rv1375	0	1	0	0	0
Rv1386	0	0	0	0	1
Rv1387	0	0	0	0	1
Rv1388	1	1	1	1	1
Rv1389	1	1	1	1	1
Rv1391	0	1	0	1	1
Rv1392	0	0	0	1	0
Rv1399c	0	0	1	0	0
Rv1400c	0	1	0	1	1
Rv1402	0	1	0	0	0
Rv1411c	0	0	0	1	0
Rv1415	0	0	0	0	1
Rv1422	1	1	1	1	1
Rv1423	0	0	1	1	0
Rv1436	0	0	1	1	1
Rv1443c	0	0	0	1	1
Rv1448c	0	0	1	1	1
Rv1449c	0	0	0	0	1
Rv1450c	0	1	0	0	0
Rv1452c	0	1	0	0	0
Rv1454c	0	0	0	0	1
Rv1456c	0	1	0	0	0
Rv1463	1	0	0	0	1
Rv1471	1	0	0	0	1
Rv1472	0	1	0	0	0
Rv1474c	1	0	1	1	1
Rv1479	0	0	0	1	0
Rv1483	0	0	0	1	0
Rv1484	0	0	0	1	1
Rv1488	0	1	1	1	1
Rv1490	0	0	0	1	0
Rv1491c	0	1	0	0	0
Rv1496	0	0	0	0	1
Rv1507c	0	1	0	0	0
Rv1508c	0	0	0	0	1
Rv1510	0	0	0	0	1
Rv1513	1	0	0	0	0
Rv1521	0	0	0	1	0
Rv1527c	0	1	0	0	0
Rv1533	0	0	0	0	1
Rv1539	0	0	1	0	0
Rv1540	0	0	0	1	1
Rv1543	0	0	1	1	0
Rv1544	0	0	0	1	0
Rv1558	0	0	0	1	0
Rv1574	0	0	0	1	0
Rv1576c	0	1	0	0	0
Rv1579c	0	0	1	0	0
Rv1586c	0	0	1	0	0
Rv1589	0	1	0	0	0
Rv1591	0	1	1	1	0
Rv1592c	0	1	0	0	0
Rv1593c	0	0	1	1	0
Rv1594	0	0	0	0	1
Rv1596	0	0	0	1	0
Rv1598c	0	0	0	1	0
Rv1601	0	1	0	0	0
Rv1605	0	0	1	0	0
Rv1611	1	0	1	1	1
Rv1612	0	0	0	1	1
Rv1614	1	0	0	0	0
Rv1617	1	0	0	1	1
Rv1620c	0	0	1	0	0
Rv1626	1	0	1	1	1
Rv1630	0	1	0	1	1
Rv1631	1	1	1	1	1
Rv1633	0	0	0	0	1
Rv1636	0	0	0	1	1
Rv1638	0	1	0	0	1
Rv1638A	1	0	1	1	1
Rv1650	0	0	0	0	1
Rv1651c	0	1	0	0	0
Rv1653	1	0	0	0	0
Rv1658	1	0	0	0	0
Rv1661	0	1	0	0	0
Rv1663	0	0	0	1	0
Rv1676	0	0	0	0	1
Rv1695	1	0	0	0	1
Rv1697	0	0	1	1	0
Rv1699	1	0	0	0	0
Rv1700	0	0	0	1	0
Rv1703c	0	0	0	1	1
Rv1707	0	1	0	0	1
Rv1708	0	1	0	0	0
Rv1711	0	1	0	1	0
Rv1717	0	0	0	1	0
Rv1719	1	1	0	1	1
Rv1738	0	0	0	1	0
Rv1743	1	0	1	1	1
Rv1746	1	0	1	1	1
Rv1747	1	1	1	1	1
Rv1759c	0	1	0	0	0
Rv1762c	0	0	0	0	1
Rv1769	0	1	0	1	0
Rv1771	0	1	0	0	0
Rv1779c	0	0	0	1	1
Rv1785c	0	0	0	1	0
Rv1792	0	0	1	0	0
Rv1793	0	0	1	0	0
Rv1795	0	1	0	0	0
Rv1816	0	0	0	1	0
Rv1820	1	1	1	1	0
Rv1825	0	1	1	1	0
Rv1827	1	1	1	1	1
Rv1828	0	0	1	0	0
Rv1830	0	0	0	0	1
Rv1837c	0	0	1	1	1
Rv1843c	0	0	0	1	1
Rv1852	0	0	0	1	0
Rv1856c	1	0	0	0	0
Rv1862	0	0	0	1	0
Rv1869c	0	0	0	0	1
Rv1871c	0	0	1	0	0
Rv1872c	0	0	1	1	1
Rv1886c	0	0	0	1	0
Rv1893	0	0	0	0	1
Rv1894c	0	0	0	0	1
Rv1898	0	1	0	0	0
Rv1899c	0	0	0	0	1
Rv1901	0	0	0	0	1
Rv1904	0	0	1	0	1
Rv1908c	1	0	0	1	1
Rv1913	0	1	0	0	0
Rv1916	1	0	0	0	0
Rv1923	0	1	0	0	0
Rv1925	0	1	0	1	0
Rv1932	0	0	0	1	1
Rv1941	0	1	0	0	0
Rv1954A	0	0	1	0	0
Rv1954c	0	1	1	0	0
Rv1957	0	1	0	0	0
Rv1976c	0	1	0	0	0
Rv1977	0	0	0	1	0
Rv1980c	0	0	0	1	1
Rv1987	0	0	0	1	0
Rv1993c	0	0	1	0	0
Rv1994c	0	1	0	0	0
Rv2000	0	1	0	0	0
Rv2008c	0	0	0	1	0
Rv2023c	0	1	0	0	0
Rv2028c	0	0	1	0	0
Rv2030c	0	0	1	0	0
Rv2031c	0	0	1	1	0
Rv2032	1	0	1	0	0
Rv2033c	0	0	0	1	1
Rv2048c	0	0	0	0	1
Rv2050	0	0	1	1	0
Rv2051c	0	1	1	0	0
Rv2055c	0	0	0	1	0
Rv2057c	0	0	0	1	0
Rv2058c	0	0	0	1	0
Rv2061c	0	0	1	1	0
Rv2063	0	0	0	0	1
Rv2068c	1	0	0	0	0
Rv2081c	0	1	0	0	0
Rv2083	0	0	1	0	0
Rv2084	0	1	0	0	0
Rv2092c	0	1	0	0	0
Rv2094c	1	1	1	1	1
Rv2096c	0	0	0	1	0
Rv2097c	0	1	0	0	0
Rv2109c	0	0	0	1	0
Rv2110c	0	0	0	0	1
Rv2111c	1	0	1	1	1
Rv2118c	1	1	0	1	0
Rv2127	1	1	1	1	1
Rv2129c	0	0	1	0	1
Rv2131c	0	0	0	1	0
Rv2132	0	1	0	0	0
Rv2140c	0	1	0	1	0
Rv2145c	1	0	1	1	1
Rv2147c	0	1	1	0	0
Rv2150c	0	1	0	0	0
Rv2151c	1	1	1	1	1
Rv2152c	1	0	0	0	0
Rv2153c	0	0	0	1	1
Rv2154c	0	0	1	1	0
Rv2159c	0	0	1	1	0
Rv2164c	0	0	0	1	0
Rv2165c	1	0	0	0	0
Rv2166c	0	0	0	1	1
Rv2176	1	0	0	0	0
Rv2178c	1	1	0	0	0
Rv2180c	0	0	0	1	0
Rv2185c	0	0	0	1	0
Rv2187	0	1	1	1	1
Rv2192c	0	1	0	0	0
Rv2193	1	1	0	0	0
Rv2194	0	0	0	1	0
Rv2195	0	0	0	1	0
Rv2196	0	0	1	1	0
Rv2197c	1	1	1	1	1
Rv2198c	1	1	1	1	1
Rv2202c	0	1	0	0	0
Rv2204c	1	1	1	1	1
Rv2206	0	0	1	1	1
Rv2211c	1	0	0	0	0
Rv2213	0	1	1	1	1
Rv2215	0	0	0	0	1
Rv2219	1	0	1	1	1
Rv2220	0	0	0	1	1
Rv2221c	0	1	1	1	1
Rv2226	0	0	0	0	1
Rv2228c	0	0	1	1	1
Rv2232	0	1	0	0	1
Rv2238c	0	0	1	0	0
Rv2241	0	0	0	1	1
Rv2244	0	1	1	1	1
Rv2245	0	0	0	1	0
Rv2246	1	0	0	0	0
Rv2247	0	0	0	1	1
Rv2257c	0	0	1	1	1
Rv2258c	1	0	0	0	1
Rv2296	0	0	0	1	0
Rv2299c	0	1	0	1	0
Rv2315c	0	1	0	0	0
Rv2322c	0	1	0	0	0
Rv2332	0	1	0	0	0
Rv2338c	0	0	0	0	1
Rv2343c	0	0	0	0	1
Rv2344c	0	0	0	1	1
Rv2346c	0	0	1	0	0
Rv2347c	0	0	1	0	0
Rv2363	0	1	0	0	0
Rv2364c	0	1	0	0	0
Rv2373c	0	0	0	1	1
Rv2375	0	0	1	1	1
Rv2402	0	0	1	0	0
Rv2406c	0	1	1	0	1
Rv2412	0	0	1	1	0
Rv2427c	0	1	0	0	0
Rv2441c	0	0	1	0	0
Rv2442c	0	0	0	1	0
Rv2445c	0	0	1	0	0
Rv2449c	0	0	0	1	0
Rv2453c	0	0	1	0	0
Rv2454c	1	0	0	1	1
Rv2455c	0	0	0	1	0
Rv2460c	0	0	0	1	0
Rv2461c	1	1	0	1	1
Rv2462c	0	0	0	1	1
Rv2476c	0	1	0	0	0
Rv2477c	0	0	0	1	0
Rv2488c	0	1	0	0	0
Rv2495c	0	1	0	0	0
Rv2501c	0	0	1	0	0
Rv2504c	0	0	0	0	1
Rv2507	0	1	0	0	0
Rv2511	0	0	0	0	1
Rv2520c	0	0	0	0	1
Rv2524c	1	1	0	1	1
Rv2528c	0	1	0	0	0
Rv2534c	0	0	0	1	0
Rv2535c	0	1	0	0	0
Rv2536	1	1	1	1	1
Rv2566	0	0	1	0	1
Rv2567	0	0	0	0	1
Rv2570	0	1	0	0	0
Rv2583c	0	1	0	0	0
Rv2586c	1	1	1	1	1
Rv2606c	1	1	0	1	1
Rv2610c	0	0	0	0	1
Rv2611c	1	0	0	0	0
Rv2623	0	0	0	1	0
Rv2625c	0	0	1	1	0
Rv2626c	0	1	0	0	0
Rv2629	0	0	0	1	0
Rv2632c	0	0	1	0	0
Rv2683	1	0	0	0	1
Rv2694c	1	1	1	1	1
Rv2696c	1	1	1	0	1
Rv2699c	0	0	1	0	0
Rv2703	0	0	1	1	1
Rv2711	0	0	1	1	1
Rv2714	1	0	0	0	0
Rv2715	0	0	0	1	0
Rv2721c	0	0	1	0	0
Rv2731	1	0	0	1	0
Rv2732c	0	0	1	0	1
Rv2737c	0	0	0	1	1
Rv2740	0	0	0	1	0
Rv2744c	1	0	1	1	1
Rv2747	0	1	0	0	0
Rv2748c	1	1	1	1	1
Rv2756c	0	1	0	0	0
Rv2783c	0	0	0	1	1
Rv2786c	0	0	1	1	1
Rv2787	1	1	0	0	0
Rv2790c	0	1	0	0	0
Rv2811	0	1	0	0	0
Rv2830c	0	0	1	0	0
Rv2831	0	0	0	1	0
Rv2839c	0	0	0	1	1
Rv2841c	0	0	0	0	1
Rv2847c	0	1	0	0	0
Rv2868c	0	1	1	0	0
Rv2875	0	1	0	0	0
Rv2879c	0	0	0	1	0
Rv2883c	0	1	0	0	0
Rv2889c	0	0	0	1	1
Rv2890c	0	0	0	1	1
Rv2904c	0	0	0	1	0
Rv2908c	0	0	1	0	0
Rv2909c	0	0	1	1	0
Rv2914c	0	1	0	0	0
Rv2917	0	1	0	0	0
Rv2919c	0	0	1	0	1
Rv2921c	1	1	1	1	1
Rv2922c	0	1	0	0	0
Rv2927c	0	0	1	0	0
Rv2930	0	0	0	1	0
Rv2933	0	0	0	1	1
Rv2935	0	0	0	1	0
Rv2936	0	0	0	1	0
Rv2938	0	0	0	0	1
Rv2940c	1	1	0	0	0
Rv2941	0	0	0	1	0
Rv2943	0	1	0	0	0
Rv2946c	0	1	0	0	0
Rv2947c	1	0	0	0	1
Rv2948c	0	1	0	0	0
Rv2949c	0	0	1	0	0
Rv2953	0	0	0	1	0
Rv2955c	0	0	1	0	0
Rv2956	0	0	1	1	0
Rv2958c	0	0	1	0	1
Rv2965c	0	0	0	0	1
Rv2970c	0	1	0	1	1
Rv2971	1	0	0	1	1
Rv2973c	0	1	0	0	0
Rv2976c	0	0	0	1	0
Rv2981c	0	0	0	0	1
Rv2984	0	0	0	0	1
Rv2986c	1	0	1	1	0
Rv2987c	0	0	1	0	0
Rv2996c	1	1	1	1	1
Rv3001c	0	0	0	1	0
Rv3002c	0	0	0	1	0
Rv3005c	1	0	0	0	0
Rv3014c	0	0	0	1	0
Rv3022A	0	0	1	0	0
Rv3025c	0	1	0	0	0
Rv3028c	0	1	0	1	1
Rv3029c	0	0	0	1	0
Rv3031	0	0	1	0	0
Rv3043c	1	0	0	0	0
Rv3044	0	0	0	1	0
Rv3045	0	0	0	0	1
Rv3049c	0	0	1	0	0
Rv3062	1	0	0	0	1
Rv3068c	1	1	1	1	1
Rv3071	0	1	0	0	0
Rv3075c	1	0	0	0	0
Rv3080c	0	0	0	0	1
Rv3081	0	1	0	1	1
Rv3088	0	0	0	0	1
Rv3091	0	0	0	0	1
Rv3092c	0	1	0	0	0
Rv3094c	0	1	0	0	1
Rv3099c	1	0	0	0	0
Rv3102c	0	0	0	1	0
Rv3105c	1	0	0	0	1
Rv3110	0	1	0	0	0
Rv3111	0	1	0	0	0
Rv3117	0	0	0	1	0
Rv3118	0	0	1	1	0
Rv3127	1	0	0	1	0
Rv3131	1	0	1	1	0
Rv3134c	1	0	0	0	0
Rv3137	1	0	0	1	1
Rv3140	0	1	0	0	0
Rv3141	0	1	0	0	0
Rv3143	0	1	0	0	0
Rv3144c	0	0	1	1	0
Rv3145	0	0	0	0	1
Rv3147	0	0	0	0	1
Rv3154	1	0	0	0	0
Rv3160c	0	1	0	0	0
Rv3171c	0	0	1	0	0
Rv3179	1	1	0	0	0
Rv3181c	1	1	1	1	1
Rv3193c	0	1	0	0	0
Rv3196A	0	0	1	1	1
Rv3197	1	1	0	1	1
Rv3200c	1	1	1	1	1
Rv3205c	0	0	0	1	0
Rv3208A	1	0	0	1	1
Rv3211	0	0	1	1	0
Rv3213c	0	0	1	1	0
Rv3215	0	0	1	1	0
Rv3220c	1	0	0	0	0
Rv3223c	0	1	1	0	1
Rv3224	0	0	0	1	0
Rv3224B	0	1	0	0	0
Rv3227	0	0	0	0	1
Rv3240c	0	1	0	1	1
Rv3241c	0	0	0	0	1
Rv3245c	0	1	0	0	0
Rv3246c	0	0	0	1	1
Rv3248c	1	1	0	1	1
Rv3257c	0	0	0	0	1
Rv3267	0	1	0	0	0
Rv3269	1	0	1	0	0
Rv3271c	1	0	0	0	1
Rv3273	0	0	1	1	0
Rv3274c	0	0	0	1	0
Rv3275c	0	0	1	0	0
Rv3280	1	0	0	0	1
Rv3281	0	0	0	0	1
Rv3283	0	0	0	1	0
Rv3284	0	1	0	0	1
Rv3285	0	0	0	1	1
Rv3291c	0	0	0	0	1
Rv3295	0	0	0	1	0
Rv3305c	0	1	0	0	0
Rv3308	0	1	0	0	0
Rv3311	1	0	0	0	0
Rv3317	0	0	0	1	0
Rv3318	0	0	0	1	0
Rv3341	0	0	1	0	0
Rv3344c	0	1	0	0	0
Rv3359	0	0	0	1	0
Rv3365c	0	1	0	0	0
Rv3372	0	0	0	1	0
Rv3376	1	0	0	0	1
Rv3385c	0	0	1	0	0
Rv3389c	0	0	0	1	0
Rv3390	1	0	0	0	0
Rv3398c	1	0	0	0	0
Rv3400	0	0	0	1	0
Rv3403c	0	1	0	0	0
Rv3407	0	0	1	1	1
Rv3411c	0	0	0	1	0
Rv3417c	1	0	0	1	1
Rv3418c	1	1	1	1	1
Rv3420c	0	0	0	1	0
Rv3432c	0	0	0	1	0
Rv3441c	1	1	1	1	1
Rv3442c	0	0	0	1	0
Rv3443c	0	1	0	1	1
Rv3446c	0	1	0	0	0
Rv3448	0	1	0	0	0
Rv3450c	0	1	0	0	0
Rv3456c	0	1	0	1	0
Rv3457c	0	1	0	1	0
Rv3458c	0	1	1	1	1
Rv3459c	0	0	0	1	1
Rv3461c	0	0	0	1	0
Rv3462c	1	0	1	1	0
Rv3474	0	0	0	1	0
Rv3477	0	0	1	0	1
Rv3489	0	0	0	1	1
Rv3493c	0	0	1	0	0
Rv3502c	0	1	0	0	0
Rv3509c	0	0	0	1	1
Rv3512	0	1	0	0	0
Rv3514	0	1	0	0	0
Rv3516	0	0	0	1	0
Rv3519	0	1	0	0	0
Rv3520c	0	0	0	1	0
Rv3527	0	1	0	1	0
Rv3530c	0	1	0	0	0
Rv3547	1	0	0	1	0
Rv3563	0	0	0	1	0
Rv3564	0	0	0	1	0
Rv3569c	1	0	0	1	1
Rv3583c	1	0	0	1	0
Rv3588c	0	0	0	1	0
Rv3596c	0	0	1	1	1
Rv3597c	1	0	0	1	1
Rv3603c	0	0	0	0	1
Rv3604c	1	1	1	1	1
Rv3609c	0	0	0	1	0
Rv3610c	0	0	0	0	1
Rv3616c	0	0	0	1	0
Rv3618	1	0	0	0	0
Rv3620c	0	0	1	0	0
Rv3628	1	0	0	0	0
Rv3646c	0	1	0	0	0
Rv3648c	0	0	0	1	1
Rv3661	0	0	0	1	0
Rv3667	0	0	0	1	0
Rv3669	1	1	1	1	0
Rv3676	0	0	1	1	1
Rv3684	0	0	0	0	1
Rv3686c	1	0	0	0	1
Rv3691	0	1	0	0	0
Rv3694c	0	0	0	0	1
Rv3708c	0	0	0	1	0
Rv3709c	1	0	0	0	1
Rv3710	0	0	1	0	1
Rv3717	0	1	0	0	0
Rv3718c	0	0	0	1	0
Rv3720	0	0	0	1	1
Rv3722c	0	0	0	1	0
Rv3723	0	0	1	1	0
Rv3728	0	1	0	0	0
Rv3734c	0	0	0	1	0
Rv3740c	0	1	0	0	0
Rv3754	0	0	0	0	1
Rv3756c	0	1	0	0	0
Rv3763	0	0	0	1	1
Rv3764c	0	0	0	1	0
Rv3767c	0	1	0	0	0
Rv3774	0	0	0	0	1
Rv3778c	0	0	0	1	1
Rv3780	1	0	0	1	1
Rv3788	0	0	0	1	0
Rv3793	0	0	0	1	0
Rv3796	0	0	1	0	0
Rv3799c	1	0	0	1	0
Rv3800c	0	1	1	1	1
Rv3801c	1	1	0	1	1
Rv3804c	0	0	0	1	0
Rv3814c	0	1	1	1	1
Rv3817	1	1	1	1	1
Rv3835	0	1	0	0	0
Rv3841	0	0	1	1	1
Rv3846	1	0	1	1	0
Rv3849	1	0	1	1	1
Rv3850	0	0	0	1	0
Rv3852	0	0	1	1	0
Rv3855	0	0	0	1	0
Rv3859c	0	1	0	0	0
Rv3860	0	0	1	0	1
Rv3864	0	0	0	1	1
Rv3865	0	0	0	0	1
Rv3867	0	0	0	0	1
Rv3868	1	1	1	1	0
Rv3871	0	0	0	1	1
Rv3874	1	0	1	1	1
Rv3875	0	0	1	1	1
Rv3876	1	1	1	1	1
Rv3879c	0	0	0	1	1
Rv3880c	1	1	0	0	1
Rv3881c	1	0	0	1	1
Rv3888c	1	0	1	0	0
Rv3890c	0	0	1	0	0
Rv3894c	0	1	0	0	1
Rv3903c	0	1	0	0	0
Rv3908	0	0	1	1	0
Rv3909	0	1	0	0	0
Rv3910	1	1	1	1	1
Rv3914	0	0	0	0	1
Rv3915	0	1	0	1	1
Rv3917c	1	0	1	0	1
Rv3918c	0	0	1	1	1
Rv3920c	1	0	0	1	0
Rv3921c	0	0	1	1	0
Rv4007	0	0	0	0	1

## Sheet: Dataset S3b
Dataset S3b. List of phospho sites identified in this study and four previous studies
Unique	Fortuin	Prisic	Verma	Carette	This study_any two rep
Rv0007_S130	0	1	1	1	1
Rv0007_T32	0	1	1	1	1
Rv0007_T94	1	1	1	1	1
Rv0014c_T173	1	1	1	1	0
Rv0014c_T309	1	1	1	1	1
Rv0015c_T224	1	1	1	1	1
Rv0020c_T116	1	1	1	1	1
Rv0055_T35	0	1	0	1	0
Rv0078A_T39	0	1	1	1	1
Rv0096_S381	0	1	0	0	0
Rv0107c_S1358	0	1	0	0	0
Rv0158_T5	0	1	0	0	0
Rv0175_T16	1	1	1	1	1
Rv0202c_T765	0	1	0	0	0
Rv0204c_T370	1	1	1	1	1
Rv0206c_T840	0	1	1	1	1
Rv0206c_T860	0	1	1	0	0
Rv0206c_T872	0	1	1	1	0
Rv0206c_T893	1	1	1	1	1
Rv0206c_T910	1	1	1	1	1
Rv0211_S237	0	1	0	0	0
Rv0211_S271	0	1	0	0	1
Rv0214_S22	0	1	0	0	0
Rv0227c_T377	1	1	1	1	1
Rv0282_S9	0	1	0	1	0
Rv0341_S20	0	1	1	1	0
Rv0341_S62	0	1	1	1	0
Rv0341_T30	0	1	1	0	0
Rv0343_T75	0	1	0	1	0
Rv0351_T28	1	1	0	1	1
Rv0352_T120	0	1	0	1	0
Rv0384c_T79	1	1	0	1	1
Rv0389_T206	1	1	1	1	1
Rv0414c_S4	0	1	0	0	0
Rv0421c_S98	1	1	1	1	1
Rv0425c_T1207	0	1	0	0	0
Rv0440_T146	0	1	0	0	0
Rv0440_T294	0	1	0	0	0
Rv0458_T245	0	1	0	1	1
Rv0479c_T54	0	1	0	1	0
Rv0490_T310	0	1	0	0	0
Rv0497_T51	1	1	1	1	1
Rv0530_T25	0	1	0	0	0
Rv0578c_S662	0	1	0	0	0
Rv0667_T764	0	1	0	0	1
Rv0685_T118	0	1	0	0	0
Rv0686_S74	0	1	1	1	0
Rv0716_S112	0	1	0	0	0
Rv0730_T132	0	1	0	0	0
Rv0731c_S64	0	1	0	0	0
Rv0733_S30	1	1	1	1	1
Rv0798c_T52	0	1	0	0	0
Rv0799c_S155	0	1	0	1	0
Rv0822c_T98	1	1	1	1	0
Rv0846c_T66	0	1	0	0	0
Rv0885_S199	0	1	0	0	0
Rv0896_T7	1	1	1	1	0
Rv0903c_S20	0	1	0	0	0
Rv0903c_T6	0	1	0	0	0
Rv0931c_S306	0	1	1	0	0
Rv0931c_S624	0	1	0	0	0
Rv0931c_T303	0	1	1	1	1
Rv0931c_T317	0	1	1	0	0
Rv0931c_T334	1	1	1	1	1
Rv0969_T571	0	1	0	0	0
Rv1068c_S450	0	1	0	0	0
Rv1183_T900	0	1	0	0	0
Rv1250_T524	0	1	1	1	1
Rv1277_T184	0	1	0	0	0
Rv1303_S80	0	1	0	0	0
Rv1360_T197	0	1	0	0	0
Rv1364c_S600	0	1	0	1	0
Rv1368_S48	0	1	0	0	0
Rv1388_T169	1	1	1	1	0
Rv1389_T9	1	1	1	1	0
Rv1391_T340	0	1	0	0	0
Rv1400c_S165	0	1	0	1	1
Rv1422_T325	1	1	1	1	1
Rv1450c_T605	0	1	0	0	0
Rv1456c_S203	0	1	0	0	0
Rv1488_T350	0	1	1	1	0
Rv1491c_S154	0	1	0	0	0
Rv1601_S205	0	1	0	0	0
Rv1630_S200	0	1	0	0	0
Rv1631_S161	0	1	0	0	0
Rv1719_S10	1	1	0	1	1
Rv1747_S161	1	1	1	1	1
Rv1747_S178	1	1	1	1	1
Rv1759c_S823	0	1	0	0	0
Rv1769_S81	0	1	0	0	0
Rv1771_S47	0	1	0	0	0
Rv1820_T5	1	1	1	1	0
Rv1825_T18	0	1	1	1	0
Rv1827_T21	1	1	0	1	1
Rv1898_S72	0	1	0	0	0
Rv1913_T112	0	1	0	0	0
Rv1954c_S5	0	1	0	0	0
Rv2000_S465	0	1	0	0	0
Rv2094c_T58	0	1	1	1	1
Rv2094c_T60	0	1	1	1	1
Rv2094c_T78	1	1	1	0	1
Rv2127_T474	1	1	1	1	1
Rv2147c_S206	0	1	0	0	0
Rv2151c_T24	1	1	1	1	1
Rv2187_T437	0	1	1	1	0
Rv2197c_T97	1	1	1	1	1
Rv2198c_T47	0	1	1	1	1
Rv2204c_T66	1	1	1	1	1
Rv2213_T2	0	1	1	1	0
Rv2221c_S229	0	1	1	1	1
Rv2244_S97	0	1	1	1	1
Rv2315c_T501	0	1	0	0	0
Rv2322c_T2	0	1	0	0	0
Rv2332_S528	0	1	0	0	0
Rv2406c_T140	0	1	1	0	1
Rv2427c_T111	0	1	0	0	0
Rv2461c_T17	1	1	0	0	1
Rv2495c_S55	0	1	0	0	0
Rv2536_S171	1	1	1	1	1
Rv2536_T160	1	1	1	1	1
Rv2536_T173	1	1	1	1	1
Rv2536_T185	0	1	1	1	1
Rv2536_T197	1	1	1	1	0
Rv2536_T209	0	1	1	1	1
Rv2586c_T20	0	1	0	0	0
Rv2606c_T11	1	1	0	1	1
Rv2694c_S64	0	1	0	0	0
Rv2694c_T93	1	1	1	1	1
Rv2696c_T232	1	1	1	0	1
Rv2747_T80	0	1	0	0	0
Rv2748c_T642	0	1	1	1	1
Rv2756c_T138	0	1	0	0	0
Rv2917_S458	0	1	0	0	0
Rv2921c_T72	1	1	1	0	1
Rv2922c_S870	0	1	0	0	0
Rv2940c_S2111	1	1	0	0	0
Rv2943_S37	0	1	0	0	0
Rv2970c_S216	0	1	0	1	1
Rv2973c_S355	0	1	0	0	0
Rv2996c_S51	1	1	1	1	1
Rv3068c_S147	1	1	1	1	1
Rv3071_T93	0	1	0	0	0
Rv3092c_T48	0	1	0	0	0
Rv3110_S14	0	1	0	0	0
Rv3140_T380	0	1	0	0	0
Rv3160c_S153	0	1	0	0	0
Rv3181c_T107	1	1	1	1	1
Rv3197_S43	0	1	0	1	0
Rv3200c_S268	1	1	1	1	1
Rv3224B_T16	0	1	0	0	0
Rv3245c_T214	0	1	0	0	0
Rv3248c_T221	1	1	0	1	1
Rv3267_T139	0	1	0	0	0
Rv3305c_T38	0	1	0	0	0
Rv3308_S137	0	1	0	0	0
Rv3344c_S66	0	1	0	0	0
Rv3365c_T331	0	1	0	0	0
Rv3418c_S26	0	1	1	1	0
Rv3418c_T24	0	1	1	1	1
Rv3441c_T407	1	1	1	1	1
Rv3443c_S133	0	1	0	1	0
Rv3456c_T146	0	1	0	0	0
Rv3458c_T147	0	1	1	1	1
Rv3604c_S360	0	1	1	1	1
Rv3604c_T370	1	1	1	1	1
Rv3646c_Y580	0	1	0	0	0
Rv3717_S167	0	1	0	0	0
Rv3740c_S236	0	1	0	0	0
Rv3800c_T569	0	1	1	1	1
Rv3801c_S460	0	1	0	0	0
Rv3801c_T552	1	1	0	1	1
Rv3814c_S230	0	1	1	1	1
Rv3817_S250	1	1	1	1	1
Rv3859c_T141	0	1	0	0	0
Rv3868_T544	1	1	1	1	0
Rv3876_S259	1	1	1	0	1
Rv3876_T245	1	1	1	0	1
Rv3876_T267	1	1	1	1	1
Rv3909_T782	0	1	0	0	0
Rv3910_T801	0	1	1	1	1
Rv3910_T895	1	1	1	1	1
Rv3910_T947	0	1	1	1	1
Rv3915_T382	0	1	0	1	0
Rv3915_T43	0	1	0	1	1
Rv0003_T377	1	0	0	0	0
Rv0007_S90	1	0	0	1	0
Rv0009_S62	1	0	0	1	0
Rv0014c_S305	1	0	0	1	0
Rv0015c_S10	1	0	0	0	0
Rv0015c_S299	1	0	1	1	0
Rv0015c_T301	1	0	1	1	1
Rv0015c_T302	1	0	1	1	1
Rv0015c_T8	1	0	0	0	0
Rv0018_S155	1	0	0	0	0
Rv0020c_S111	1	0	0	1	0
Rv0020c_S196	1	0	1	1	1
Rv0020c_S336	1	0	0	1	0
Rv0020c_T131	1	0	0	1	0
Rv0020c_T363	1	0	0	0	0
Rv0020c_T377	1	0	0	1	0
Rv0020c_Y174	1	0	0	1	0
Rv0020c_Y215	1	0	1	1	1
Rv0020c_Y226	1	0	0	0	0
Rv0020c_Y376	1	0	0	0	0
Rv0020c_Y388	1	0	1	1	1
Rv0029_T137	1	0	0	0	0
Rv0050_T76	1	0	0	0	0
Rv0054_S128	1	0	0	1	0
Rv0092_T6	1	0	0	0	0
Rv0120c_S75	1	0	0	0	0
Rv0128_S259	1	0	0	0	0
Rv0153c_S263	1	0	0	0	1
Rv0166_T494	1	0	1	0	0
Rv0178_S8	1	0	0	1	0
Rv0178_T12	1	0	0	0	1
Rv0178_T24	1	0	1	0	1
Rv0196_S27	1	0	0	0	0
Rv0206c_T770	1	0	0	0	0
Rv0250c_S69	1	0	1	1	1
Rv0290_S2	1	0	0	0	0
Rv0298_T53	1	0	0	0	0
Rv0300_T48	1	0	0	0	0
Rv0312_S397	1	0	0	0	0
Rv0312_S403	1	0	0	0	0
Rv0312_S422	1	0	0	0	0
Rv0312_T184	1	0	0	0	0
Rv0350_S561	1	0	0	0	1
Rv0350_T391	1	0	0	0	0
Rv0350_T60	1	0	0	1	0
Rv0350_T65	1	0	1	1	1
Rv0351_S12	1	0	0	1	0
Rv0351_T19	1	0	1	1	0
Rv0351_T2	1	0	0	1	0
Rv0363c_S255	1	0	1	1	0
Rv0379_S21	1	0	0	0	0
Rv0379_S49	1	0	0	1	1
Rv0383c_T242	1	0	1	1	1
Rv0389_T13	1	0	1	1	1
Rv0410c_S10	1	0	0	1	0
Rv0410c_S31	1	0	0	0	0
Rv0410c_T26	1	0	0	1	0
Rv0410c_T32	1	0	0	0	0
Rv0410c_T55	1	0	0	0	0
Rv0421c_Y99	1	0	0	0	0
Rv0440_S356	1	0	0	1	0
Rv0440_T49	1	0	1	1	0
Rv0440_Y358	1	0	0	1	0
Rv0473_T23	1	0	0	0	0
Rv0474_T106	1	0	0	1	1
Rv0479c_S33	1	0	0	1	0
Rv0497_T2	1	0	0	0	0
Rv0500A_T12	1	0	0	1	1
Rv0530_S49	1	0	0	0	0
Rv0530_T55	1	0	1	1	0
Rv0538_T10	1	0	0	0	0
Rv0538_T197	1	0	1	1	1
Rv0554_T190	1	0	0	0	0
Rv0566c_S88	1	0	0	1	1
Rv0569_S80	1	0	1	1	0
Rv0597c_S107	1	0	0	0	0
Rv0613c_Y121	1	0	0	0	1
Rv0626_T13	1	0	1	0	0
Rv0633c_T260	1	0	1	0	0
Rv0643c_T118	1	0	0	0	0
Rv0655_T349	1	0	0	0	0
Rv0667_T770	1	0	0	0	0
Rv0685_T46	1	0	0	1	0
Rv0688_T404	1	0	1	0	1
Rv0701_T202	1	0	0	1	0
Rv0705_S65	1	0	0	0	0
Rv0707_S110	1	0	0	0	0
Rv0707_S274	1	0	1	1	0
Rv0709_S77	1	0	0	0	0
Rv0715_S56	1	0	1	1	0
Rv0730_S239	1	0	0	1	1
Rv0733_T133	1	0	1	0	1
Rv0849_T412	1	0	0	0	0
Rv0871_T35	1	0	1	1	1
Rv0873_T8	1	0	1	0	0
Rv0896_S289	1	0	0	0	0
Rv0909_S38	1	0	0	0	0
Rv0910_T33	1	0	0	0	0
Rv0929_T3	1	0	0	0	0
Rv0929_T7	1	0	0	0	0
Rv0931c_S332	1	0	1	1	0
Rv0931c_S343	1	0	0	0	0
Rv0933_S266	1	0	1	1	1
Rv0949_T525	1	0	0	0	1
Rv0952_T256	1	0	0	1	1
Rv1010_S317	1	0	0	0	0
Rv1026_S87	1	0	0	0	0
Rv1038c_S92	1	0	0	0	0
Rv1038c_S98	1	0	0	0	0
Rv1058_S408	1	0	0	0	0
Rv1078_T82	1	0	0	1	0
Rv1099c_T2	1	0	0	0	0
Rv1107c_T10	1	0	0	0	0
Rv1111c_T275	1	0	0	1	0
Rv1131_T2	1	0	0	0	0
Rv1133c_S95	1	0	0	1	0
Rv1173_T455	1	0	0	0	1
Rv1196_S372	1	0	0	1	0
Rv1222_S90	1	0	1	1	0
Rv1240_S239	1	0	0	0	0
Rv1266c_T174	1	0	1	0	1
Rv1298_T46	1	0	0	1	0
Rv1332_S69	1	0	0	0	0
Rv1334_S66	1	0	0	0	0
Rv1388_S133	1	0	0	1	0
Rv1463_T264	1	0	0	0	0
Rv1471_T114	1	0	0	0	1
Rv1474c_T128	1	0	1	0	1
Rv1513_Y133	1	0	0	0	0
Rv1611_S26	1	0	1	0	0
Rv1614_T366	1	0	0	0	0
Rv1617_T379	1	0	0	1	1
Rv1626_S146	1	0	0	1	0
Rv1626_T2	1	0	0	0	0
Rv1631_S251	1	0	0	0	0
Rv1638A_S23	1	0	1	1	1
Rv1653_T7	1	0	0	0	0
Rv1658_S175	1	0	0	0	0
Rv1695_T290	1	0	0	0	1
Rv1699_T216	1	0	0	0	0
Rv1743_S304	1	0	0	1	1
Rv1746_S290	1	0	0	1	0
Rv1746_T287	1	0	1	1	1
Rv1747_S118	1	0	0	1	0
Rv1747_S211	1	0	1	0	0
Rv1747_T116	1	0	0	1	1
Rv1747_T117	1	0	0	0	0
Rv1747_T169	1	0	1	0	0
Rv1747_T203	1	0	1	0	1
Rv1747_T210	1	0	1	1	0
Rv1747_T571	1	0	0	1	0
Rv1827_T13	1	0	0	1	0
Rv1827_T18	1	0	0	1	1
Rv1827_T22	1	0	0	1	0
Rv1856c_T186	1	0	0	0	0
Rv1908c_T314	1	0	0	1	0
Rv1916_T310	1	0	0	0	0
Rv2032_T222	1	0	1	0	0
Rv2068c_S84	1	0	0	0	0
Rv2094c_S55	1	0	0	1	0
Rv2111c_S21	1	0	1	1	0
Rv2111c_T22	1	0	1	1	1
Rv2118c_T4	1	0	0	1	0
Rv2145c_S239	1	0	0	1	0
Rv2152c_S2	1	0	0	0	0
Rv2165c_S6	1	0	0	0	0
Rv2176_S306	1	0	0	0	0
Rv2176_T309	1	0	0	0	0
Rv2178c_S136	1	0	0	0	0
Rv2193_S8	1	0	0	0	0
Rv2193_T10	1	0	0	0	0
RV2198c_S16	1	0	1	1	0
Rv2198c_S2	1	0	0	0	0
RV2198c_S28	1	0	0	0	0
Rv2198c_S54	1	0	0	0	0
Rv2198c_S58	1	0	1	1	0
Rv2198c_S62	1	0	0	1	0
RV2198c_T66	1	0	1	1	1
Rv2211c_S2	1	0	0	0	0
Rv2219_T236	1	0	1	0	0
Rv2219_T237	1	0	1	1	1
Rv2246_T104	1	0	0	0	0
Rv2258c_T8	1	0	0	0	0
Rv2454c_T357	1	0	0	1	0
Rv2461c_S11	1	0	0	1	0
Rv2524c_T20	1	0	0	1	0
Rv2536_S164	1	0	0	0	0
Rv2586c_T14	1	0	1	0	1
Rv2586c_T23	1	0	0	0	0
Rv2611c_T48	1	0	0	0	0
Rv2683_T11	1	0	0	0	0
Rv2683_T8	1	0	0	0	1
Rv2714_S299	1	0	0	0	0
Rv2731_S14	1	0	0	1	0
Rv2744c_S168	1	0	0	1	1
Rv2744c_S209	1	0	1	1	1
Rv2744c_T248	1	0	0	1	0
Rv2744c_T258	1	0	1	0	0
Rv2748c_T273	1	0	0	0	0
Rv2748c_T590	1	0	0	0	0
Rv2787_T216	1	0	0	0	0
Rv2921c_T83	1	0	1	1	0
Rv2947c_T84	1	0	0	0	0
Rv2971_T282	1	0	0	0	0
Rv2971_T91	1	0	0	1	1
Rv2986c_T11	1	0	0	1	0
Rv2986c_T43	1	0	1	1	0
Rv2986c_T45	1	0	1	0	0
Rv3005c_T36	1	0	0	0	0
Rv3043c_S573	1	0	0	0	0
Rv3062_T415	1	0	0	0	1
Rv3075c_T12	1	0	0	0	0
Rv3099c_T2	1	0	0	0	0
Rv3099c_T3	1	0	0	0	0
Rv3105c_T49	1	0	0	0	0
Rv3127_T338	1	0	0	1	0
RV3131_S201	1	0	0	1	0
RV3131_S204	1	0	1	0	0
Rv3134c_S202	1	0	0	0	0
Rv3137_T88	1	0	0	1	0
Rv3154_S262	1	0	0	0	0
Rv3179_T116	1	0	0	0	0
Rv3181c_T109	1	0	0	1	0
Rv3197_S129	1	0	0	0	0
Rv3200c_S344	1	0	0	0	1
Rv3208A_S37	1	0	0	0	0
Rv3220c_S457	1	0	0	0	0
Rv3248c_T2	1	0	0	0	0
Rv3248c_T220	1	0	0	1	0
Rv3269_S86	1	0	1	0	0
Rv3271c_T12	1	0	0	0	1
Rv3280_S83	1	0	0	0	0
Rv3311_S367	1	0	0	0	0
Rv3376_S117	1	0	0	0	1
Rv3390_S201	1	0	0	0	0
Rv3398c_S16	1	0	0	0	0
Rv3417c_S2	1	0	0	0	0
Rv3417c_S502	1	0	0	0	1
Rv3418c_S99	1	0	1	0	0
Rv3462c_S38	1	0	1	1	0
Rv3547_T143	1	0	0	1	0
Rv3569c_S114	1	0	0	1	1
Rv3583c_S162	1	0	0	0	0
Rv3597c_T112	1	0	0	1	1
Rv3604c_S174	1	0	0	1	0
Rv3604c_T387	1	0	0	0	0
Rv3618_S395	1	0	0	0	0
Rv3628_T23	1	0	0	0	0
Rv3628_Y126	1	0	0	0	0
Rv3669_T13	1	0	0	0	0
Rv3686c_T100	1	0	0	0	0
Rv3686c_T95	1	0	0	0	1
Rv3709c_S98	1	0	0	0	1
Rv3780_S163	1	0	0	0	0
Rv3799c_T4	1	0	0	1	0
Rv3817_S249	1	0	0	1	0
Rv3846_S57	1	0	1	1	0
Rv3849_S111	1	0	1	1	1
Rv3874_S84	1	0	0	0	0
Rv3874_S96	1	0	0	0	1
Rv3874_T10	1	0	1	1	1
Rv3874_T49	1	0	1	0	1
Rv3874_T74	1	0	0	0	0
Rv3876_S248	1	0	0	0	0
Rv3876_T216	1	0	1	1	0
Rv3876_T327	1	0	1	1	0
Rv3876_T346	1	0	1	0	0
Rv3880c_S2	1	0	0	0	0
Rv3881c_T444	1	0	0	0	1
Rv3888c_S32	1	0	0	0	0
Rv3910_T560	1	0	0	0	0
Rv3917c_T110	1	0	0	0	1
Rv3920c_T6	1	0	0	1	0
Rv0005_S240	0	0	1	0	0
Rv0007_S161	0	0	1	0	0
Rv0007_T72	0	0	1	1	0
Rv0014c_T171	0	0	1	1	0
Rv0015c_S309	0	0	1	0	0
Rv0015c_T152	0	0	1	0	0
Rv0015c_T313	0	0	1	0	0
Rv0017c_T463	0	0	1	1	1
Rv0018c_T262	0	0	1	0	0
Rv0020c_T18	0	0	1	0	1
Rv0020c_Y232	0	0	1	0	1
Rv0029_T117	0	0	1	0	0
Rv0042c_S200	0	0	1	1	0
Rv0054_S148	0	0	1	0	0
Rv0054_S24	0	0	1	1	0
Rv0091_T124	0	0	1	1	0
Rv0135c_S112	0	0	1	0	0
Rv0178_T29	0	0	1	0	0
Rv0204c_T392	0	0	1	0	0
Rv0206c_S823	0	0	1	0	0
Rv0206c_S865	0	0	1	1	0
Rv0206c_S906	0	0	1	0	0
Rv0206c_T789	0	0	1	1	0
Rv0206c_T828	0	0	1	0	0
Rv0206c_T836	0	0	1	0	0
Rv0206c_T856	0	0	1	0	0
Rv0206c_T862	0	0	1	0	0
Rv0227c_S394	0	0	1	0	0
Rv0227c_T382	0	0	1	0	0
Rv0239_T56	0	0	1	0	0
Rv0242c_T33	0	0	1	1	0
Rv0242c_T398	0	0	1	0	0
Rv0242c_T45	0	0	1	1	1
Rv0251c_T150	0	0	1	0	0
Rv0341_S44	0	0	1	0	0
Rv0341_T2	0	0	1	0	0
Rv0343_S421	0	0	1	0	0
Rv0361_T31	0	0	1	0	0
Rv0361_T45	0	0	1	1	0
Rv0361_T58	0	0	1	0	0
Rv0361_T69	0	0	1	1	1
Rv0361_T78	0	0	1	1	0
Rv0361_T83	0	0	1	1	0
Rv0361_T89	0	0	1	1	0
Rv0383c_S119	0	0	1	1	0
Rv0383c_T210	0	0	1	1	1
Rv0389_T355	0	0	1	0	0
Rv0389_T6	0	0	1	0	0
Rv0440_S54	0	0	1	1	1
Rv0440_T47	0	0	1	1	0
Rv0440_T479	0	0	1	1	0
Rv0442c_T455	0	0	1	0	0
Rv0475_T139	0	0	1	0	0
Rv0479c_T87	0	0	1	0	0
Rv0500_T259	0	0	1	1	1
Rv0502_T17	0	0	1	0	0
Rv0503c_T7	0	0	1	1	0
Rv0524_T8	0	0	1	0	0
Rv0530_S16	0	0	1	0	0
Rv0537c_S461	0	0	1	0	0
Rv0538_T175	0	0	1	0	1
Rv0538_T212	0	0	1	0	0
Rv0538_T223	0	0	1	1	1
Rv0580c_S163	0	0	1	0	0
Rv0634A_S69	0	0	1	0	0
Rv0638_T64	0	0	1	1	1
Rv0641_T69	0	0	1	1	0
Rv0643c_T6	0	0	1	0	0
Rv0647c_T67	0	0	1	1	1
Rv0686_T68	0	0	1	0	0
Rv0695_T210	0	0	1	0	1
Rv0706_S54	0	0	1	0	0
Rv0707_T248	0	0	1	0	0
Rv0710_S104	0	0	1	0	0
Rv0715_S48	0	0	1	0	0
Rv0720_T8	0	0	1	0	0
Rv0804_T70	0	0	1	0	0
Rv0810c_S21	0	0	1	0	0
Rv0810c_S51	0	0	1	0	0
Rv0810c_T24	0	0	1	1	1
Rv0822c_S82	0	0	1	1	0
Rv0831c_T61	0	0	1	0	0
Rv0876c_T72	0	0	1	0	0
Rv0901_T66	0	0	1	0	0
Rv0909_T33	0	0	1	0	1
Rv0931c_S164	0	0	1	0	0
Rv0931c_T169	0	0	1	0	0
Rv0931c_T171	0	0	1	0	0
Rv0931c_T173	0	0	1	0	1
Rv0931c_T277	0	0	1	1	0
Rv0931c_T285	0	0	1	1	0
Rv0931c_T321	0	0	1	1	0
Rv0933_S252	0	0	1	0	0
Rv0966c_T22	0	0	1	1	0
Rv0967_T93	0	0	1	1	0
Rv0968_S92	0	0	1	0	0
Rv0994_T67	0	0	1	1	0
Rv1010_T299	0	0	1	0	0
Rv1037c	0	0	1	0	0
Rv1109c_T135	0	0	1	0	0
Rv1211_T36	0	0	1	1	0
Rv1240_S238	0	0	1	0	1
Rv1249c_T29	0	0	1	0	0
Rv1262c_T127	0	0	1	0	0
Rv1271c_T90	0	0	1	0	0
Rv1276c_Y8	0	0	1	0	0
Rv1297_T270	0	0	1	0	0
Rv1307_T78	0	0	1	0	0
Rv1388_S189	0	0	1	0	0
Rv1388_T125	0	0	1	1	0
Rv1399c_S162	0	0	1	0	0
Rv1423_T254	0	0	1	0	0
Rv1436_S215	0	0	1	1	0
Rv1448c_S50	0	0	1	1	1
Rv1488_S372	0	0	1	1	0
Rv1488_T380	0	0	1	0	1
Rv1539_T194	0	0	1	0	0
Rv1543_T322	0	0	1	1	0
Rv1579c_S104	0	0	1	0	0
Rv1586c_T384	0	0	1	0	0
Rv1591_T210	0	0	1	1	0
Rv1593c_T197	0	0	1	1	0
Rv1593c_T224	0	0	1	1	0
Rv1605_T213	0	0	1	0	0
Rv1620c_T570	0	0	1	0	0
Rv1626_T205	0	0	1	0	0
Rv1631_S247	0	0	1	1	1
Rv1697_T238	0	0	1	1	0
Rv1743_T36	0	0	1	0	0
Rv1743_Y90	0	0	1	0	0
Rv1825_S14	0	0	1	0	0
Rv1825_T17	0	0	1	0	0
Rv1827_S23	0	0	1	0	0
Rv1827_T41	0	0	1	1	1
Rv1828_T118	0	0	1	0	0
Rv1837c_T580	0	0	1	0	0
Rv1871c_S60	0	0	1	0	0
Rv1872c_T414	0	0	1	0	0
Rv1904_S19	0	0	1	0	0
Rv1904_S84	0	0	1	0	0
Rv1954A_T70	0	0	1	0	0
Rv1954c_S21	0	0	1	0	0
Rv1993c_S60	0	0	1	0	0
Rv2028c_Y231	0	0	1	0	0
Rv2030c_T679	0	0	1	0	0
Rv2031c_S142	0	0	1	0	0
Rv2050_T18	0	0	1	1	0
Rv2051c_T595	0	0	1	0	0
Rv2061c_T133	0	0	1	0	0
Rv2083_T310	0	0	1	0	0
Rv2129c_S293	0	0	1	0	0
Rv2129c_T287	0	0	1	0	0
Rv2145c_S245	0	0	1	1	1
Rv2147c_T117	0	0	1	0	0
Rv2154c_T29	0	0	1	1	0
Rv2159c_S338	0	0	1	0	0
Rv2187_T456	0	0	1	0	0
Rv2187_T458	0	0	1	0	0
Rv2187_T532	0	0	1	0	0
Rv2187_T571	0	0	1	0	0
Rv2187_T577	0	0	1	1	1
Rv2196_S504	0	0	1	0	0
Rv2196_S544	0	0	1	0	0
Rv2197c_T100	0	0	1	0	1
Rv2198c_S44	0	0	1	1	0
Rv2198c_Y70	0	0	1	1	0
Rv2206_T46	0	0	1	0	0
Rv2206_T74	0	0	1	1	1
Rv2213_T3	0	0	1	0	0
Rv2228c_T153	0	0	1	1	1
Rv2238c_T145	0	0	1	0	0
Rv2257c_S40	0	0	1	1	1
Rv2347c	0	0	1	0	0
Rv2375_S99	0	0	1	0	0
Rv2402_T182	0	0	1	0	0
Rv2412_T54	0	0	1	0	0
Rv2441c_T84	0	0	1	0	0
Rv2445c_T92	0	0	1	0	0
Rv2453c_T8	0	0	1	0	0
Rv2501c_S484	0	0	1	0	0
Rv2536_T190	0	0	1	0	0
Rv2566_T518	0	0	1	0	0
Rv2586c_S396	0	0	1	0	1
Rv2586c_T401	0	0	1	0	0
Rv2625c_T378	0	0	1	0	0
Rv2625c_T381	0	0	1	1	0
Rv2632c_T2	0	0	1	0	0
Rv2699c_S20	0	0	1	0	0
Rv2703_T67	0	0	1	1	0
Rv2703_T69	0	0	1	0	0
Rv2703_T71	0	0	1	1	1
Rv2711_T7	0	0	1	1	1
Rv2721c_T608	0	0	1	0	0
Rv2732c_T196	0	0	1	0	0
Rv2744c_S210	0	0	1	0	0
Rv2786c_T269	0	0	1	1	1
Rv2830c_T39	0	0	1	0	0
Rv2868c_T377	0	0	1	0	0
Rv2908c_S2	0	0	1	0	0
Rv2909c_S162	0	0	1	0	0
Rv2919c_Y51	0	0	1	0	0
Rv2921c_T64	0	0	1	1	0
Rv2927c_Y242	0	0	1	0	0
Rv2949c_S192	0	0	1	0	0
Rv2955c_T207	0	0	1	0	0
Rv2956_S73	0	0	1	1	0
Rv2958c_T18	0	0	1	0	0
Rv2986c_S75	0	0	1	1	0
Rv2986c_S90	0	0	1	0	0
Rv2986c_T31	0	0	1	0	0
Rv2986c_T65	0	0	1	0	0
Rv2986c_T74	0	0	1	1	0
Rv2987c_T21	0	0	1	0	0
Rv3022A	0	0	1	0	0
Rv3031_S377	0	0	1	0	0
Rv3049c_T325	0	0	1	0	0
Rv3049c_T6	0	0	1	0	0
Rv3118_T10	0	0	1	0	0
Rv3144c_S384	0	0	1	0	0
Rv3144c_T381	0	0	1	1	0
Rv3171c_S80	0	0	1	0	0
Rv3181c_S106	0	0	1	0	0
Rv3196A_T47	0	0	1	1	0
Rv3211_T465	0	0	1	1	0
Rv3213c_T173	0	0	1	1	0
Rv3215_T81	0	0	1	1	0
Rv3223c_T8	0	0	1	0	0
Rv3269_S60	0	0	1	0	0
Rv3269_T82	0	0	1	0	0
Rv3273_S528	0	0	1	0	0
Rv3275c_T2	0	0	1	0	0
Rv3341_T187	0	0	1	0	0
Rv3385c_S64	0	0	1	0	0
Rv3407_S61	0	0	1	1	1
Rv3418c_T22	0	0	1	1	0
Rv3418c_T23	0	0	1	1	0
Rv3418c_T68	0	0	1	1	0
Rv3458c_T5	0	0	1	0	0
Rv3477_T63	0	0	1	0	1
Rv3493c_T42	0	0	1	0	0
Rv3493c_T5	0	0	1	0	0
Rv3596c_S839	0	0	1	0	1
Rv3604c_S374	0	0	1	0	0
Rv3669_T152	0	0	1	1	0
Rv3676_S17	0	0	1	1	0
Rv3676_S216	0	0	1	0	0
Rv3710_T595	0	0	1	0	0
Rv3723_T217	0	0	1	0	0
Rv3723_T219	0	0	1	1	0
Rv3796_S161	0	0	1	0	0
Rv3796_T177	0	0	1	0	0
Rv3800c_T1140	0	0	1	0	0
Rv3841_S171	0	0	1	1	1
Rv3852_T72	0	0	1	0	0
Rv3860_T196	0	0	1	0	0
Rv3874_T6	0	0	1	1	0
Rv3875_T63	0	0	1	0	0
Rv3876_S223	0	0	1	1	0
Rv3876_T285	0	0	1	1	1
Rv3876_T331	0	0	1	1	0
Rv3888c_T34	0	0	1	0	0
Rv3890c_T6	0	0	1	0	0
Rv3908_T110	0	0	1	0	0
Rv3910_S920	0	0	1	0	0
Rv3910_T578	0	0	1	0	1
Rv3910_T932	0	0	1	0	0
Rv3917c_T32	0	0	1	0	0
Rv3918c_T58	0	0	1	1	1
Rv3921c_S348	0	0	1	0	0
Rv0029_T254	0	0	0	0	1
Rv0044c_S197	0	0	0	0	1
Rv0088_S203	0	0	0	0	1
Rv0099_S448	0	0	0	0	1
Rv0123_S46	0	0	0	0	1
Rv0292_T325	0	0	0	1	1
Rv0440_S528	0	0	0	1	1
Rv0461_T21	0	0	0	0	1
Rv0496_S209	0	0	0	0	1
Rv0720_T94	0	0	0	1	1
Rv0777_S146	0	0	0	0	1
Rv0808_T474	0	0	0	0	1
Rv0852_T172	0	0	0	0	1
Rv0952_S265	0	0	0	1	1
Rv1020_S1136	0	0	0	0	1
Rv1023_S42	0	0	0	1	1
Rv1057_T23	0	0	0	1	1
Rv1133c_S41	0	0	0	1	1
Rv1133c_S713	0	0	0	1	1
Rv1185c_T498	0	0	0	0	1
Rv1367c_S59	0	0	0	1	1
Rv1389_S30	0	0	0	0	1
Rv1391_T305	0	0	0	1	1
Rv1463_S35	0	0	0	0	1
Rv1488_T360	0	0	0	0	1
Rv1508c_T570	0	0	0	0	1
Rv1510_T27	0	0	0	0	1
Rv1540_S56	0	0	0	1	1
Rv1611_S90	0	0	0	0	1
Rv1612_T278	0	0	0	1	1
Rv1630_S466	0	0	0	1	1
Rv1638_T961	0	0	0	0	1
Rv1779c_T480	0	0	0	0	1
Rv1869c_S89	0	0	0	0	1
Rv1908c_S374	0	0	0	1	1
Rv1932_T77	0	0	0	0	1
Rv1980c_S79	0	0	0	1	1
Rv2110c_S84	0	0	0	0	1
Rv2129c_S41	0	0	0	0	1
Rv2215_S504	0	0	0	0	1
Rv2232_S183	0	0	0	0	1
Rv2524c_S2897	0	0	0	0	1
Rv2566_T524	0	0	0	0	1
Rv2744c_S156	0	0	0	0	1
Rv2783c_T379	0	0	0	0	1
Rv3091_T551	0	0	0	0	1
Rv3137_T33	0	0	0	1	1
Rv3227_T97	0	0	0	0	1
Rv3246c_T213	0	0	0	1	1
Rv3417c_T141	0	0	0	1	1
Rv3489_T20	0	0	0	1	1
Rv3509c_S193	0	0	0	0	1
Rv3596c_S75	0	0	0	1	1
Rv3603c_T251	0	0	0	0	1
Rv3610c_T659	0	0	0	0	1
Rv3648c_S55	0	0	0	1	1
Rv3754_T204	0	0	0	0	1
Rv3754_T217	0	0	0	0	1
Rv3864_T390	0	0	0	1	1
Rv3865_T32	0	0	0	0	1
Rv3881c_S350	0	0	0	0	1
Rv0006_S645	0	0	0	0	1
Rv0066c_S570	0	0	0	0	1
Rv0101_S153	0	0	0	0	1
Rv0102_T11	0	0	0	0	1
Rv0127_Y433	0	0	0	0	1
Rv0201c_S42	0	0	0	1	1
Rv0242c_T132	0	0	0	1	1
Rv0350_S220	0	0	0	1	1
Rv0350_S479	0	0	0	1	1
Rv0475_S111	0	0	0	0	1
Rv0647c_S124	0	0	0	1	1
Rv0685_S189	0	0	0	0	1
Rv0736_T14	0	0	0	0	1
Rv0810c_S20	0	0	0	0	1
Rv0909_T20	0	0	0	0	1
Rv0952_T28	0	0	0	0	1
Rv1111c_S236	0	0	0	1	1
Rv1133c_S409	0	0	0	1	1
Rv1165_T43	0	0	0	0	1
Rv1185c_S513	0	0	0	0	1
Rv1225c_T49	0	0	0	0	1
Rv1240_S100	0	0	0	0	1
Rv1303_T150	0	0	0	0	1
Rv1309_S191	0	0	0	0	1
Rv1386_S82	0	0	0	0	1
Rv1386_T21	0	0	0	0	1
Rv1387_S431	0	0	0	0	1
Rv1448c_S30	0	0	0	0	1
Rv1484_S186	0	0	0	0	1
Rv1496_T99	0	0	0	0	1
Rv1594_T264	0	0	0	0	1
Rv1626_T144	0	0	0	1	1
Rv1636_T146	0	0	0	0	1
Rv1638A_S31	0	0	0	0	1
Rv1650_S293	0	0	0	0	1
Rv1762c_S11	0	0	0	0	1
Rv1762c_S3	0	0	0	0	1
Rv1779c_T481	0	0	0	1	1
Rv1837c_T308	0	0	0	1	1
Rv1843c_T417	0	0	0	0	1
Rv1893_T54	0	0	0	0	1
Rv1894c_S176	0	0	0	0	1
Rv1980c_S65	0	0	0	0	1
Rv2033c_T7	0	0	0	1	1
Rv2048c_S2398	0	0	0	0	1
Rv2063_T56	0	0	0	0	1
Rv2145c_S108	0	0	0	0	1
Rv2166c_S35	0	0	0	0	1
Rv2198c_T50	0	0	0	1	1
Rv2220_S358	0	0	0	1	1
Rv2228c_S154	0	0	0	0	1
Rv2241_S128	0	0	0	0	1
Rv2247_S40	0	0	0	0	1
Rv2258c_S171	0	0	0	0	1
Rv2344c_T30	0	0	0	1	1
Rv2373c_T364	0	0	0	0	1
Rv2375_T53	0	0	0	1	1
Rv2462c_S3	0	0	0	0	1
Rv2504c_S139	0	0	0	0	1
Rv2567_T519	0	0	0	0	1
Rv2711_S42	0	0	0	1	1
Rv2732c_T190	0	0	0	0	1
Rv2737c_S206	0	0	0	1	1
Rv2783c_T403	0	0	0	0	1
Rv2890c_S219	0	0	0	1	1
Rv2938_T5	0	0	0	0	1
Rv2965c_S128	0	0	0	0	1
Rv3105c_S63	0	0	0	0	1
Rv3105c_T62	0	0	0	0	1
Rv3145_T50	0	0	0	0	1
Rv3147_T36	0	0	0	0	1
Rv3197_S139	0	0	0	0	1
Rv3208A_S82	0	0	0	0	1
Rv3227_S24	0	0	0	0	1
Rv3418c_S72	0	0	0	1	1
Rv3489_S22	0	0	0	1	1
Rv3596c_S166	0	0	0	1	1
Rv3763_S99	0	0	0	0	1
Rv3780_S167	0	0	0	1	1
Rv3800c_S54	0	0	0	0	1
Rv3860_T204	0	0	0	0	1
Rv3867_T176	0	0	0	0	1
Rv3874_T35	0	0	0	0	1
Rv3879c_T407	0	0	0	1	1
Rv3880c_S22	0	0	0	0	1
Rv0054_T22	0	0	0	1	1
Rv0206c_T841	0	0	0	0	1
Rv0282_T558	0	0	0	0	1
Rv0350_S558	0	0	0	0	1
Rv0505c_S174	0	0	0	0	1
Rv0707_S238	0	0	0	0	1
Rv0769_T206	0	0	0	0	1
Rv0831c_S34	0	0	0	1	1
Rv1071c_S299	0	0	0	0	1
Rv1223_T7	0	0	0	0	1
Rv1443c_T56	0	0	0	0	1
Rv1676_S149	0	0	0	0	1
Rv1676_T73	0	0	0	0	1
Rv2338c_S10	0	0	0	0	1
Rv2744c_S173	0	0	0	0	1
Rv2841c_T286	0	0	0	0	1
Rv3080c_T325	0	0	0	0	1
Rv3088_S469	0	0	0	0	1
Rv3291c_S36	0	0	0	0	1
Rv3694c_T59	0	0	0	0	1
Rv3841_T80	0	0	0	1	1
Rv3871_T456	0	0	0	0	1
Rv3894c_T757	0	0	0	0	1
Rv3910_S657	0	0	0	0	1
Rv3910_T10	0	0	0	0	1
Rv0018c_S155	0	0	0	1	1
Rv0120c_S683	0	0	0	0	1
Rv0120c_S8	0	0	0	0	1
Rv0952_S290	0	0	0	1	1
Rv1098c_T16	0	0	0	1	1
Rv1488_T375	0	0	0	1	1
Rv1611_S64	0	0	0	0	1
Rv1633_T608	0	0	0	0	1
Rv1747_T222	0	0	0	1	1
Rv1830_S215	0	0	0	0	1
Rv1899c_T235	0	0	0	0	1
Rv1899c_T236	0	0	0	0	1
Rv2094c_S73	0	0	0	1	1
Rv2153c_S6	0	0	0	0	1
Rv2520c_T23	0	0	0	0	1
Rv2566_T522	0	0	0	0	1
Rv3223c_S127	0	0	0	0	1
Rv3241c_S3	0	0	0	0	1
Rv3285_T535	0	0	0	1	1
Rv3778c_S45	0	0	0	0	1
Rv3875_T86	0	0	0	0	1
Rv3914_T67	0	0	0	0	1
Rv0007_S87	0	0	0	1	0
Rv0007_S153	0	0	0	1	0
Rv0007_S65	0	0	0	1	0
Rv0007_T133	0	0	0	1	0
Rv0008c_S127	0	0	0	1	0
Rv0008c_S133	0	0	0	1	0
Rv0008c_S138	0	0	0	1	0
Rv0009_T54	0	0	0	1	0
Rv0009_S58	0	0	0	1	0
Rv0009_T38	0	0	0	1	0
Rv0014c_S166	0	0	0	1	0
Rv0014c_S169	0	0	0	1	0
Rv0014c_T289	0	0	0	1	0
Rv0015c_S284	0	0	0	1	0
Rv0015c_T286	0	0	0	1	0
Rv0019c_T36	0	0	0	1	0
Rv0020c_S112	0	0	0	1	0
Rv0020c_Y202	0	0	0	1	0
Rv0020c_T206	0	0	0	1	0
Rv0020c_Y395	0	0	0	1	0
Rv0020c_S382	0	0	0	1	0
Rv0023_TSS190	0	0	0	1	0
Rv0023_TSS191	0	0	0	1	0
Rv0042c_S196	0	0	0	1	0
Rv0045c_S122	0	0	0	1	0
Rv0053_S73	0	0	0	1	0
Rv0053_S22	0	0	0	1	0
Rv0053_T25	0	0	0	1	0
Rv0054_S70	0	0	0	1	0
Rv0054_T32	0	0	0	1	0
Rv0054_S123	0	0	0	1	0
Rv0054_S130	0	0	0	1	0
Rv0055_T80	0	0	0	1	0
Rv0055_S81	0	0	0	1	0
Rv0055_S82	0	0	0	1	0
Rv0056_T84	0	0	0	1	0
Rv0056_S88	0	0	0	1	0
Rv0066c_S89	0	0	0	1	0
Rv0072_S138	0	0	0	1	0
Rv0072_S139	0	0	0	1	0
Rv0077c_S185	0	0	0	1	0
Rv0077c_S168	0	0	0	1	0
Rv0077c_S270	0	0	0	1	0
Rv0077c_S261	0	0	0	1	0
#N/A	0	0	0	0	0
Rv0106_T18	0	0	0	1	0
Rv0119_T507	0	0	0	1	0
Rv0123_S48	0	0	0	1	0
Rv0148_S98	0	0	0	1	0
Rv0164_S64	0	0	0	1	0
Rv0171_T283	0	0	0	1	0
Rv0178_S59	0	0	0	1	0
Rv0183_T215	0	0	0	1	0
Rv0201c_T33	0	0	0	1	0
Rv0206c_S855	0	0	0	1	0
Rv0206c_S868	0	0	0	1	0
Rv0211_S519	0	0	0	1	0
Rv0211_T592	0	0	0	1	0
Rv0227c_S124	0	0	0	1	0
Rv0227c_T127	0	0	0	1	0
Rv0227c_T129	0	0	0	1	0
Rv0241c_T24	0	0	0	1	0
Rv0241c_S152	0	0	0	1	0
Rv0241c_S154	0	0	0	1	0
Rv0242c_S6	0	0	0	1	0
Rv0242c_S20	0	0	0	1	0
Rv0242c_S346	0	0	0	1	0
Rv0242c_T125	0	0	0	1	0
Rv0242c_S131	0	0	0	1	0
Rv0243_S241	0	0	0	1	0
Rv0243_S242	0	0	0	1	0
Rv0243_S373	0	0	0	1	0
Rv0243_S182	0	0	0	1	0
Rv0248c_T568	0	0	0	1	0
Rv0248c_S428	0	0	0	1	0
Rv0250c_S2	0	0	0	1	0
Rv0250c_T4	0	0	0	1	0
Rv0251c_T123	0	0	0	1	0
Rv0251c_S124	0	0	0	1	0
Rv0268c_T152	0	0	0	1	0
Rv0270_T230	0	0	0	1	0
Rv0270_S388	0	0	0	1	0
Rv0270_T429	0	0	0	1	0
Rv0270_S253	0	0	0	1	0
Rv0273c_Y51	0	0	0	1	0
Rv0280_T512	0	0	0	1	0
Rv0282_S504	0	0	0	1	0
Rv0282_Y488	0	0	0	1	0
Rv0282_T516	0	0	0	1	0
Rv0282_S517	0	0	0	1	0
Rv0282_T392	0	0	0	1	0
Rv0282_T393	0	0	0	1	0
Rv0283_S141	0	0	0	1	0
Rv0283_T143	0	0	0	1	0
Rv0283_S342	0	0	0	1	0
Rv0283_S372	0	0	0	1	0
Rv0283_S111	0	0	0	1	0
Rv0283_T247	0	0	0	1	0
Rv0283_S248	0	0	0	1	0
Rv0284_S343	0	0	0	1	0
Rv0284_S345	0	0	0	1	0
Rv0284_T164	0	0	0	1	0
Rv0284_T205	0	0	0	1	0
Rv0290_T304	0	0	0	1	0
Rv0290_S306	0	0	0	1	0
Rv0292_T79	0	0	0	1	0
Rv0292_T300	0	0	0	1	0
Rv0308_T236	0	0	0	1	0
Rv0312_S226	0	0	0	1	0
Rv0312_S200	0	0	0	1	0
Rv0333_S101	0	0	0	1	0
Rv0343_T72	0	0	0	1	0
Rv0350_S534	0	0	0	1	0
Rv0350_T225	0	0	0	1	0
Rv0350_S246	0	0	0	1	0
Rv0350_S247	0	0	0	1	0
Rv0350_S248	0	0	0	1	0
Rv0350_S482	0	0	0	1	0
Rv0350_T149	0	0	0	1	0
Rv0350_Y155	0	0	0	1	0
Rv0350_S295	0	0	0	1	0
Rv0350_S305	0	0	0	1	0
Rv0350_S430	0	0	0	1	0
Rv0350_Y518	0	0	0	1	0
Rv0350_T520	0	0	0	1	0
Rv0350_T35	0	0	0	1	0
Rv0350_T36	0	0	0	1	0
Rv0350_S38	0	0	0	1	0
Rv0350_T540	0	0	0	1	0
Rv0350_Y86	0	0	0	1	0
Rv0351_T17	0	0	0	1	0
Rv0352_T123	0	0	0	1	0
Rv0361_T94	0	0	0	1	0
Rv0361_T99	0	0	0	1	0
Rv0361_T100	0	0	0	1	0
Rv0361_T43	0	0	0	1	0
Rv0361_T49	0	0	0	1	0
Rv0363c_S104	0	0	0	1	0
Rv0363c_S257	0	0	0	1	0
Rv0379_S31	0	0	0	1	0
Rv0379_T12	0	0	0	1	0
Rv0379_S13	0	0	0	1	0
Rv0379_T15	0	0	0	1	0
Rv0379_S16	0	0	0	1	0
Rv0384c_S132	0	0	0	1	0
Rv0384c_S78	0	0	0	1	0
Rv0390_S42	0	0	0	1	0
Rv0390_S43	0	0	0	1	0
Rv0391_S124	0	0	0	1	0
Rv0391_T364	0	0	0	1	0
Rv0400c_T241	0	0	0	1	0
Rv0410c_T95	0	0	0	1	0
Rv0410c_T14	0	0	0	1	0
Rv0410c_T21	0	0	0	1	0
Rv0410c_T23	0	0	0	1	0
Rv0428c_T45	0	0	0	1	0
Rv0428c_T47	0	0	0	1	0
Rv0435c_T722	0	0	0	1	0
Rv0439c_S284	0	0	0	1	0
Rv0439c_S285	0	0	0	1	0
Rv0439c_S288	0	0	0	1	0
Rv0440_T416	0	0	0	1	0
Rv0440_T383	0	0	0	1	0
Rv0440_T4	0	0	0	1	0
Rv0440_T328	0	0	0	1	0
Rv0440_T329	0	0	0	1	0
Rv0440_T337	0	0	0	1	0
Rv0440_Y65	0	0	0	1	0
Rv0440_Y197	0	0	0	1	0
Rv0440_S199	0	0	0	1	0
Rv0440_Y201	0	0	0	1	0
Rv0440_T92	0	0	0	1	0
Rv0440_T435	0	0	0	1	0
Rv0440_Y217	0	0	0	1	0
Rv0440_S222	0	0	0	1	0
Rv0440_S223	0	0	0	1	0
Rv0440_S226	0	0	0	1	0
Rv0440_T227	0	0	0	1	0
Rv0440_S354	0	0	0	1	0
Rv0440_S455	0	0	0	1	0
Rv0440_S499	0	0	0	1	0
Rv0440_S506	0	0	0	1	0
Rv0440_T88	0	0	0	1	0
Rv0440_T89	0	0	0	1	0
Rv0440_T90	0	0	0	1	0
Rv0440_Y7	0	0	0	1	0
Rv0440_T324	0	0	0	1	0
Rv0444c_T72	0	0	0	1	0
Rv0458_T243	0	0	0	1	0
Rv0458_T244	0	0	0	1	0
Rv0461_T78	0	0	0	1	0
Rv0462_T152	0	0	0	1	0
Rv0462_S153	0	0	0	1	0
Rv0462_S155	0	0	0	1	0
Rv0468_T121	0	0	0	1	0
Rv0475_T92	0	0	0	1	0
Rv0475_S5	0	0	0	1	0
Rv0475_S114	0	0	0	1	0
Rv0479c_S51	0	0	0	1	0
Rv0497_S42	0	0	0	1	0
Rv0503c_T198	0	0	0	1	0
Rv0503c_T8	0	0	0	1	0
Rv0511_T532	0	0	0	1	0
Rv0530_S68	0	0	0	1	0
Rv0530_T91	0	0	0	1	0
Rv0530_T98	0	0	0	1	0
Rv0530_T99	0	0	0	1	0
Rv0530_T100	0	0	0	1	0
Rv0548c_T122	0	0	0	1	0
Rv0548c_T125	0	0	0	1	0
Rv0560c_S162	0	0	0	1	0
Rv0577_S237	0	0	0	1	0
Rv0580c_S109	0	0	0	1	0
Rv0580c_T2	0	0	0	1	0
Rv0636_T19	0	0	0	1	0
Rv0639_T130	0	0	0	1	0
Rv0639_T136	0	0	0	1	0
Rv0639_T2	0	0	0	1	0
Rv0639_T17	0	0	0	1	0
Rv0639_S220	0	0	0	1	0
Rv0640_T69	0	0	0	1	0
Rv0641_T217	0	0	0	1	0
Rv0641_T218	0	0	0	1	0
Rv0641_T144	0	0	0	1	0
Rv0642c_T197	0	0	0	1	0
Rv0642c_S180	0	0	0	1	0
Rv0652_S5	0	0	0	1	0
Rv0652_T6	0	0	0	1	0
Rv0652_S86	0	0	0	1	0
Rv0667_S874	0	0	0	1	0
Rv0667_Y1043	0	0	0	1	0
Rv0667_T9	0	0	0	1	0
Rv0667_S14	0	0	0	1	0
Rv0667_S16	0	0	0	1	0
Rv0667_S20	0	0	0	1	0
Rv0667_S21	0	0	0	1	0
Rv0667_S22	0	0	0	1	0
Rv0667_S25	0	0	0	1	0
Rv0667_S71	0	0	0	1	0
Rv0668_T392	0	0	0	1	0
Rv0683_T56	0	0	0	1	0
Rv0685_T323	0	0	0	1	0
Rv0685_T221	0	0	0	1	0
Rv0685_T223	0	0	0	1	0
Rv0685_T296	0	0	0	1	0
Rv0685_T300	0	0	0	1	0
Rv0685_T301	0	0	0	1	0
Rv0685_T302	0	0	0	1	0
Rv0685_T305	0	0	0	1	0
Rv0685_S252	0	0	0	1	0
Rv0685_T253	0	0	0	1	0
Rv0685_T254	0	0	0	1	0
Rv0685_T9	0	0	0	1	0
Rv0685_T256	0	0	0	1	0
Rv0685_T17	0	0	0	1	0
Rv0685_T26	0	0	0	1	0
Rv0685_T257	0	0	0	1	0
Rv0685_T341	0	0	0	1	0
Rv0685_T350	0	0	0	1	0
Rv0685_T359	0	0	0	1	0
Rv0700_T44	0	0	0	1	0
Rv0700_S61	0	0	0	1	0
Rv0701_S150	0	0	0	1	0
Rv0701_T156	0	0	0	1	0
Rv0702_T91	0	0	0	1	0
Rv0702_T191	0	0	0	1	0
Rv0703_S90	0	0	0	1	0
Rv0704_T240	0	0	0	1	0
Rv0704_T89	0	0	0	1	0
Rv0705_T77	0	0	0	1	0
Rv0706_S40	0	0	0	1	0
Rv0707_S241	0	0	0	1	0
Rv0707_T177	0	0	0	1	0
Rv0709_S6	0	0	0	1	0
Rv0710_T117	0	0	0	1	0
Rv0710_S121	0	0	0	1	0
Rv0710_T123	0	0	0	1	0
Rv0713_T8	0	0	0	1	0
Rv0715_T61	0	0	0	1	0
Rv0718_S19	0	0	0	1	0
Rv0718_S26	0	0	0	1	0
Rv0719_S135	0	0	0	1	0
Rv0719_T71	0	0	0	1	0
Rv0719_S74	0	0	0	1	0
Rv0719_T85	0	0	0	1	0
Rv0719_T86	0	0	0	1	0
Rv0723_S129	0	0	0	1	0
Rv0724_S289	0	0	0	1	0
Rv0724_S290	0	0	0	1	0
Rv0724_S292	0	0	0	1	0
Rv0733_T31	0	0	0	1	0
Rv0733_T15	0	0	0	1	0
Rv0757_S173	0	0	0	1	0
Rv0757_S175	0	0	0	1	0
Rv0757_T177	0	0	0	1	0
Rv0798c_S51	0	0	0	1	0
Rv0798c_T47	0	0	0	1	0
Rv0820_T124	0	0	0	1	0
Rv0820_S150	0	0	0	1	0
Rv0822c_T50	0	0	0	1	0
Rv0831c_S187	0	0	0	1	0
Rv0831c_T171	0	0	0	1	0
Rv0831c_T27	0	0	0	1	0
Rv0859_T82	0	0	0	1	0
Rv0859_S83	0	0	0	1	0
Rv0860_S720	0	0	0	1	0
Rv0860_T154	0	0	0	1	0
Rv0860_T232	0	0	0	1	0
Rv0860_S234	0	0	0	1	0
Rv0860_S235	0	0	0	1	0
Rv0860_S244	0	0	0	1	0
Rv0860_S247	0	0	0	1	0
Rv0860_S613	0	0	0	1	0
Rv0860_S289	0	0	0	1	0
Rv0871_S70	0	0	0	1	0
Rv0871_S72	0	0	0	1	0
Rv0871_S30	0	0	0	1	0
Rv0873_T5	0	0	0	1	0
Rv0873_S643	0	0	0	1	0
Rv0873_S645	0	0	0	1	0
Rv0873_S646	0	0	0	1	0
Rv0873_T484	0	0	0	1	0
Rv0876c_Y89	0	0	0	1	0
Rv0884c_T47	0	0	0	1	0
Rv0898c_S10	0	0	0	1	0
Rv0905_T123	0	0	0	1	0
Rv0905_S124	0	0	0	1	0
Rv0931c_S350	0	0	0	1	0
Rv0931c_S235	0	0	0	1	0
Rv0931c_S51	0	0	0	1	0
Rv0931c_S2	0	0	0	1	0
Rv0931c_S10	0	0	0	1	0
Rv0931c_S328	0	0	0	1	0
Rv0932c_T326	0	0	0	1	0
Rv0932c_T327	0	0	0	1	0
Rv0932c_T329	0	0	0	1	0
Rv0934_S269	0	0	0	1	0
Rv0934_S270	0	0	0	1	0
Rv0934_S140	0	0	0	1	0
Rv0934_S186	0	0	0	1	0
Rv0934_S189	0	0	0	1	0
Rv0934_T192	0	0	0	1	0
Rv0934_T178	0	0	0	1	0
Rv0940c_T173	0	0	0	1	0
Rv0951_T168	0	0	0	1	0
Rv0952_S267	0	0	0	1	0
Rv0952_S268	0	0	0	1	0
Rv0952_T288	0	0	0	1	0
Rv0952_T20	0	0	0	1	0
Rv0952_S22	0	0	0	1	0
Rv0952_T25	0	0	0	1	0
Rv0957_S147	0	0	0	1	0
Rv0966c_S20	0	0	0	1	0
Rv0983_S56	0	0	0	1	0
Rv0985c_T109	0	0	0	1	0
Rv1023_S39	0	0	0	1	0
Rv1023_T43	0	0	0	1	0
Rv1045_S75	0	0	0	1	0
Rv1045_T77	0	0	0	1	0
Rv1045_S78	0	0	0	1	0
Rv1070c_S202	0	0	0	1	0
Rv1074c_T84	0	0	0	1	0
Rv1074c_T85	0	0	0	1	0
Rv1074c_S92	0	0	0	1	0
Rv1078_S174	0	0	0	1	0
Rv1078_T85	0	0	0	1	0
Rv1078_S87	0	0	0	1	0
Rv1078_S198	0	0	0	1	0
Rv1079_T6	0	0	0	1	0
Rv1079_S12	0	0	0	1	0
Rv1080c_S103	0	0	0	1	0
Rv1080c_T4	0	0	0	1	0
Rv1094_T60	0	0	0	1	0
Rv1107c_T16	0	0	0	1	0
Rv1111c_T278	0	0	0	1	0
Rv1111c_S233	0	0	0	1	0
Rv1133c_T434	0	0	0	1	0
Rv1133c_T435	0	0	0	1	0
Rv1133c_T436	0	0	0	1	0
Rv1133c_S439	0	0	0	1	0
Rv1133c_T443	0	0	0	1	0
Rv1133c_S17	0	0	0	1	0
Rv1133c_T38	0	0	0	1	0
Rv1133c_S706	0	0	0	1	0
Rv1133c_S92	0	0	0	1	0
Rv1175c_T546	0	0	0	1	0
Rv1177_T91	0	0	0	1	0
Rv1185c_S2	0	0	0	1	0
Rv1185c_S4	0	0	0	1	0
Rv1185c_T553	0	0	0	1	0
Rv1185c_T379	0	0	0	1	0
Rv1191_S279	0	0	0	1	0
Rv1194c_T82	0	0	0	1	0
Rv1211_T59	0	0	0	1	0
Rv1211_T74	0	0	0	1	0
Rv1211_T28	0	0	0	1	0
Rv1234_T14	0	0	0	1	0
Rv1240_S154	0	0	0	1	0
Rv1248c_S1084	0	0	0	1	0
Rv1261c_S40	0	0	0	1	0
Rv1261c_T137	0	0	0	1	0
Rv1261c_S138	0	0	0	1	0
Rv1270c_S164	0	0	0	1	0
Rv1297_T360	0	0	0	1	0
Rv1297_T361	0	0	0	1	0
Rv1297_S538	0	0	0	1	0
Rv1297_S563	0	0	0	1	0
Rv1298_S39	0	0	0	1	0
Rv1301_S200	0	0	0	1	0
Rv1307_T249	0	0	0	1	0
Rv1308_S138	0	0	0	1	0
Rv1308_S398	0	0	0	1	0
Rv1309_S105	0	0	0	1	0
Rv1309_S252	0	0	0	1	0
Rv1310_S130	0	0	0	1	0
Rv1310_T440	0	0	0	1	0
Rv1310_S275	0	0	0	1	0
Rv1310_S278	0	0	0	1	0
Rv1310_T195	0	0	0	1	0
Rv1310_S98	0	0	0	1	0
Rv1310_S16	0	0	0	1	0
Rv1310_S17	0	0	0	1	0
Rv1310_T81	0	0	0	1	0
Rv1318c_T28	0	0	0	1	0
Rv1329c_S56	0	0	0	1	0
Rv1364c_T596	0	0	0	1	0
Rv1367c_T61	0	0	0	1	0
Rv1367c_T65	0	0	0	1	0
Rv1388_T122	0	0	0	1	0
Rv1388_S143	0	0	0	1	0
Rv1392_S289	0	0	0	1	0
Rv1392_S239	0	0	0	1	0
Rv1400c_T169	0	0	0	1	0
Rv1411c_T81	0	0	0	1	0
Rv1411c_T82	0	0	0	1	0
Rv1411c_T85	0	0	0	1	0
Rv1423_S261	0	0	0	1	0
Rv1436_T214	0	0	0	1	0
Rv1436_T216	0	0	0	1	0
Rv1436_T244	0	0	0	1	0
Rv1436_S246	0	0	0	1	0
Rv1436_T248	0	0	0	1	0
Rv1436_S297	0	0	0	1	0
Rv1436_S298	0	0	0	1	0
Rv1443c_T116	0	0	0	1	0
Rv1448c_S272	0	0	0	1	0
Rv1474c_T127	0	0	0	1	0
Rv1479_T111	0	0	0	1	0
Rv1483_T2	0	0	0	1	0
Rv1483_T4	0	0	0	1	0
Rv1483_T114	0	0	0	1	0
Rv1484_S143	0	0	0	1	0
Rv1484_S73	0	0	0	1	0
Rv1490_S408	0	0	0	1	0
Rv1521_T559	0	0	0	1	0
Rv1521_T560	0	0	0	1	0
Rv1543_T267	0	0	0	1	0
Rv1543_S278	0	0	0	1	0
Rv1543_S279	0	0	0	1	0
Rv1558_T96	0	0	0	1	0
Rv1593c_S206	0	0	0	1	0
Rv1596_S4	0	0	0	1	0
Rv1598c_S112	0	0	0	1	0
Rv1611_T263	0	0	0	1	0
Rv1611_S266	0	0	0	1	0
Rv1611_S212	0	0	0	1	0
Rv1611_S213	0	0	0	1	0
Rv1617_S376	0	0	0	1	0
Rv1626_S95	0	0	0	1	0
Rv1630_T459	0	0	0	1	0
Rv1630_S463	0	0	0	1	0
Rv1636_S127	0	0	0	1	0
Rv1636_S133	0	0	0	1	0
Rv1636_T11	0	0	0	1	0
Rv1636_S14	0	0	0	1	0
Rv1636_S16	0	0	0	1	0
Rv1636_T61	0	0	0	1	0
Rv1636_T63	0	0	0	1	0
Rv1636_Y67	0	0	0	1	0
Rv1663_Y41	0	0	0	1	0
Rv1700_S11	0	0	0	1	0
Rv1700_T16	0	0	0	1	0
Rv1703c_S185	0	0	0	1	0
Rv1711_T122	0	0	0	1	0
Rv1717_ST93	0	0	0	1	0
Rv1717_ST98	0	0	0	1	0
Rv1738_S62	0	0	0	1	0
Rv1743_S299	0	0	0	1	0
Rv1743_S326	0	0	0	1	0
Rv1747_T137	0	0	0	1	0
Rv1747_T139	0	0	0	1	0
Rv1747_S142	0	0	0	1	0
Rv1769_T402	0	0	0	1	0
Rv1785c_YT190	0	0	0	1	0
Rv1785c_YT192	0	0	0	1	0
Rv1816_T187	0	0	0	1	0
Rv1827_S14	0	0	0	1	0
Rv1827_T77	0	0	0	1	0
Rv1827_S78	0	0	0	1	0
Rv1827_T2	0	0	0	1	0
Rv1843c_T210	0	0	0	1	0
Rv1843c_T437	0	0	0	1	0
Rv1843c_S438	0	0	0	1	0
Rv1852_T11	0	0	0	1	0
Rv1862_T23	0	0	0	1	0
Rv1872c_S65	0	0	0	1	0
Rv1872c_T379	0	0	0	1	0
Rv1872c_T81	0	0	0	1	0
Rv1872c_T26	0	0	0	1	0
Rv1872c_S27	0	0	0	1	0
Rv1872c_S299	0	0	0	1	0
Rv1872c_S397	0	0	0	1	0
Rv1886c_S223	0	0	0	1	0
Rv1886c_S68	0	0	0	1	0
Rv1886c_S73	0	0	0	1	0
Rv1908c_T564	0	0	0	1	0
Rv1908c_T572	0	0	0	1	0
Rv1908c_S211	0	0	0	1	0
Rv1908c_S134	0	0	0	1	0
Rv1908c_S140	0	0	0	1	0
Rv1908c_T376	0	0	0	1	0
Rv1908c_S383	0	0	0	1	0
Rv1908c_T275	0	0	0	1	0
Rv1908c_S575	0	0	0	1	0
Rv1908c_S530	0	0	0	1	0
Rv1908c_S700	0	0	0	1	0
Rv1908c_S702	0	0	0	1	0
Rv1925_S403	0	0	0	1	0
Rv1932_S46	0	0	0	1	0
Rv1932_S54	0	0	0	1	0
Rv1932_T57	0	0	0	1	0
Rv1932_T62	0	0	0	1	0
Rv1932_S63	0	0	0	1	0
Rv1977_T249	0	0	0	1	0
Rv1980c_T82	0	0	0	1	0
Rv1980c_S83	0	0	0	1	0
Rv1980c_S84	0	0	0	1	0
Rv1980c_T123	0	0	0	1	0
Rv1980c_T127	0	0	0	1	0
Rv1987_S114	0	0	0	1	0
Rv1987_T116	0	0	0	1	0
Rv2008c_S158	0	0	0	1	0
Rv2008c_S160	0	0	0	1	0
Rv2031c_T82	0	0	0	1	0
Rv2031c_T3	0	0	0	1	0
Rv2031c_T4	0	0	0	1	0
Rv2031c_S91	0	0	0	1	0
Rv2031c_T134	0	0	0	1	0
Rv2031c_Y95	0	0	0	1	0
Rv2031c_S97	0	0	0	1	0
Rv2031c_T101	0	0	0	1	0
Rv2031c_S103	0	0	0	1	0
Rv2031c_T116	0	0	0	1	0
Rv2055c_S25	0	0	0	1	0
Rv2055c_T31	0	0	0	1	0
Rv2057c_T4	0	0	0	1	0
Rv2057c_S14	0	0	0	1	0
Rv2057c_T15	0	0	0	1	0
Rv2058c_T17	0	0	0	1	0
Rv2058c_S19	0	0	0	1	0
Rv2058c_T37	0	0	0	1	0
Rv2061c_T74	0	0	0	1	0
Rv2094c_S70	0	0	0	1	0
Rv2094c_S77	0	0	0	1	0
Rv2096c_T133	0	0	0	1	0
Rv2109c_S192	0	0	0	1	0
Rv2109c_T195	0	0	0	1	0
Rv2131c_T96	0	0	0	1	0
Rv2131c_S100	0	0	0	1	0
Rv2140c_Y118	0	0	0	1	0
Rv2140c_Y133	0	0	0	1	0
Rv2145c_T214	0	0	0	1	0
Rv2153c_TSS180	0	0	0	1	0
Rv2153c_TSS186	0	0	0	1	0
Rv2159c_T293	0	0	0	1	0
Rv2159c_S251	0	0	0	1	0
Rv2159c_S260	0	0	0	1	0
Rv2164c_T62	0	0	0	1	0
Rv2166c_S83	0	0	0	1	0
Rv2180c_T283	0	0	0	1	0
Rv2185c_S84	0	0	0	1	0
Rv2187_T575	0	0	0	1	0
Rv2194_S152	0	0	0	1	0
Rv2195_T247	0	0	0	1	0
Rv2195_S377	0	0	0	1	0
Rv2196_S28	0	0	0	1	0
Rv2197c_S123	0	0	0	1	0
Rv2197c_TS100	0	0	0	1	0
Rv2197c_TS103	0	0	0	1	0
Rv2198c_S20	0	0	0	1	0
Rv2198c_T22	0	0	0	1	0
Rv2213_S248	0	0	0	1	0
Rv2213_S73	0	0	0	1	0
Rv2213_S83	0	0	0	1	0
Rv2219_T131	0	0	0	1	0
Rv2220_S299	0	0	0	1	0
Rv2220_Y406	0	0	0	1	0
Rv2220_S63	0	0	0	1	0
Rv2220_S67	0	0	0	1	0
Rv2220_T356	0	0	0	1	0
Rv2220_Y334	0	0	0	1	0
Rv2220_Y342	0	0	0	1	0
Rv2220_S343	0	0	0	1	0
Rv2220_S56	0	0	0	1	0
Rv2220_S57	0	0	0	1	0
Rv2221c_Y227	0	0	0	1	0
Rv2228c_S151	0	0	0	1	0
Rv2241_S281	0	0	0	1	0
Rv2241_S492	0	0	0	1	0
Rv2244_T69	0	0	0	1	0
Rv2245_T166	0	0	0	1	0
Rv2245_S169	0	0	0	1	0
Rv2245_S172	0	0	0	1	0
Rv2245_S41	0	0	0	1	0
Rv2245_S70	0	0	0	1	0
Rv2245_S227	0	0	0	1	0
Rv2247_S297	0	0	0	1	0
Rv2247_S452	0	0	0	1	0
Rv2257c_T42	0	0	0	1	0
Rv2296_S87	0	0	0	1	0
Rv2299c_S588	0	0	0	1	0
Rv2373c_S116	0	0	0	1	0
Rv2375_S49	0	0	0	1	0
Rv2375_S52	0	0	0	1	0
Rv2412_S53	0	0	0	1	0
Rv2442c_T69	0	0	0	1	0
Rv2449c_T325	0	0	0	1	0
Rv2449c_S328	0	0	0	1	0
Rv2455c_S362	0	0	0	1	0
Rv2460c_S18	0	0	0	1	0
Rv2460c_S23	0	0	0	1	0
Rv2460c_S24	0	0	0	1	0
Rv2461c_S34	0	0	0	1	0
Rv2461c_T130	0	0	0	1	0
Rv2461c_S132	0	0	0	1	0
Rv2461c_S15	0	0	0	1	0
Rv2462c_S267	0	0	0	1	0
Rv2462c_S9	0	0	0	1	0
Rv2462c_T11	0	0	0	1	0
Rv2477c_S444	0	0	0	1	0
Rv2477c_S375	0	0	0	1	0
Rv2477c_S377	0	0	0	1	0
Rv2524c_S17	0	0	0	1	0
Rv2524c_T21	0	0	0	1	0
Rv2534c_T149	0	0	0	1	0
Rv2534c_T153	0	0	0	1	0
Rv2536_S205	0	0	0	1	0
Rv2536_T207	0	0	0	1	0
Rv2586c_S15	0	0	0	1	0
Rv2606c_T9	0	0	0	1	0
Rv2606c_T159	0	0	0	1	0
Rv2606c_S163	0	0	0	1	0
Rv2623_S93	0	0	0	1	0
Rv2623_S133	0	0	0	1	0
Rv2623_S134	0	0	0	1	0
Rv2629_S210	0	0	0	1	0
Rv2629_T211	0	0	0	1	0
Rv2703_S62	0	0	0	1	0
Rv2703_T68	0	0	0	1	0
Rv2703_S70	0	0	0	1	0
Rv2711_T40	0	0	0	1	0
Rv2711_T8	0	0	0	1	0
Rv2711_T124	0	0	0	1	0
Rv2711_S126	0	0	0	1	0
Rv2715_T18	0	0	0	1	0
Rv2731_S12	0	0	0	1	0
Rv2737c_T209	0	0	0	1	0
Rv2740_T7	0	0	0	1	0
Rv2740_T14	0	0	0	1	0
Rv2740_T15	0	0	0	1	0
Rv2744c_T249	0	0	0	1	0
Rv2744c_T183	0	0	0	1	0
Rv2783c_S448	0	0	0	1	0
Rv2783c_S88	0	0	0	1	0
Rv2831_S136	0	0	0	1	0
Rv2839c_S37	0	0	0	1	0
Rv2839c_S38	0	0	0	1	0
Rv2889c_S243	0	0	0	1	0
Rv2904c_T72	0	0	0	1	0
Rv2904c_S77	0	0	0	1	0
Rv2909c_T118	0	0	0	1	0
Rv2909c_T119	0	0	0	1	0
Rv2909c_T122	0	0	0	1	0
Rv2921c_S73	0	0	0	1	0
Rv2921c_T63	0	0	0	1	0
Rv2930_T559	0	0	0	1	0
Rv2933_Y195	0	0	0	1	0
Rv2935_Y1429	0	0	0	1	0
Rv2935_S882	0	0	0	1	0
Rv2936_T319	0	0	0	1	0
Rv2936_S321	0	0	0	1	0
Rv2936_T323	0	0	0	1	0
Rv2941_T556	0	0	0	1	0
Rv2953_S30	0	0	0	1	0
Rv2953_S32	0	0	0	1	0
Rv2953_T33	0	0	0	1	0
Rv2971_S213	0	0	0	1	0
Rv2976c_S135	0	0	0	1	0
Rv2986c_S41	0	0	0	1	0
Rv2996c_T246	0	0	0	1	0
Rv2996c_T53	0	0	0	1	0
Rv3001c_S24	0	0	0	1	0
Rv3001c_S30	0	0	0	1	0
Rv3001c_S32	0	0	0	1	0
Rv3002c_S86	0	0	0	1	0
Rv3014c_Y118	0	0	0	1	0
Rv3028c_T249	0	0	0	1	0
Rv3028c_S111	0	0	0	1	0
Rv3029c_S99	0	0	0	1	0
Rv3029c_T26	0	0	0	1	0
Rv3044_S120	0	0	0	1	0
Rv3044_S122	0	0	0	1	0
Rv3068c_T145	0	0	0	1	0
Rv3081_T287	0	0	0	1	0
Rv3081_T288	0	0	0	1	0
Rv3102c_T56	0	0	0	1	0
Rv3117_S184	0	0	0	1	0
Rv3118_S69	0	0	0	1	0
Rv3118_T71	0	0	0	1	0
Rv3196A_S14	0	0	0	1	0
Rv3196A_T15	0	0	0	1	0
Rv3200c_T270	0	0	0	1	0
Rv3205c_S273	0	0	0	1	0
Rv3208A_S10	0	0	0	1	0
Rv3211_S239	0	0	0	1	0
Rv3215_S44	0	0	0	1	0
Rv3224_T145	0	0	0	1	0
Rv3224_T48	0	0	0	1	0
Rv3240c_S925	0	0	0	1	0
Rv3246c_T217	0	0	0	1	0
Rv3246c_T39	0	0	0	1	0
Rv3248c_T219	0	0	0	1	0
Rv3248c_S27	0	0	0	1	0
Rv3248c_S48	0	0	0	1	0
Rv3248c_T391	0	0	0	1	0
Rv3248c_S260	0	0	0	1	0
Rv3273_S441	0	0	0	1	0
Rv3274c_T239	0	0	0	1	0
Rv3274c_S24	0	0	0	1	0
Rv3274c_S9	0	0	0	1	0
Rv3283_T206	0	0	0	1	0
Rv3285_S530	0	0	0	1	0
Rv3285_T365	0	0	0	1	0
Rv3285_S193	0	0	0	1	0
Rv3285_T383	0	0	0	1	0
Rv3295_S184	0	0	0	1	0
Rv3317_S15	0	0	0	1	0
Rv3318_T280	0	0	0	1	0
Rv3359_S195	0	0	0	1	0
Rv3372_T8	0	0	0	1	0
Rv3389c_S82	0	0	0	1	0
Rv3400_S156	0	0	0	1	0
Rv3400_S157	0	0	0	1	0
Rv3411c_S471	0	0	0	1	0
Rv3411c_S472	0	0	0	1	0
Rv3411c_T478	0	0	0	1	0
Rv3417c_T135	0	0	0	1	0
Rv3417c_S138	0	0	0	1	0
Rv3417c_S416	0	0	0	1	0
Rv3417c_T10	0	0	0	1	0
Rv3417c_S508	0	0	0	1	0
Rv3417c_S509	0	0	0	1	0
Rv3417c_T78	0	0	0	1	0
Rv3417c_T89	0	0	0	1	0
Rv3418c_T42	0	0	0	1	0
Rv3418c_T33	0	0	0	1	0
Rv3418c_Y71	0	0	0	1	0
Rv3418c_T77	0	0	0	1	0
Rv3418c_Y86	0	0	0	1	0
Rv3420c_T5	0	0	0	1	0
Rv3432c_S7	0	0	0	1	0
Rv3441c_T417	0	0	0	1	0
Rv3442c_S94	0	0	0	1	0
Rv3443c_T88	0	0	0	1	0
Rv3443c_S65	0	0	0	1	0
Rv3456c_T26	0	0	0	1	0
Rv3456c_S27	0	0	0	1	0
Rv3457c_S166	0	0	0	1	0
Rv3457c_S169	0	0	0	1	0
Rv3457c_T33	0	0	0	1	0
Rv3457c_S37	0	0	0	1	0
Rv3457c_S281	0	0	0	1	0
Rv3457c_S44	0	0	0	1	0
Rv3457c_S45	0	0	0	1	0
Rv3459c_S68	0	0	0	1	0
Rv3461c_S6	0	0	0	1	0
Rv3462c_S59	0	0	0	1	0
Rv3474_S72	0	0	0	1	0
Rv3489_S19	0	0	0	1	0
Rv3509c_T212	0	0	0	1	0
Rv3516_S242	0	0	0	1	0
Rv3520c_S139	0	0	0	1	0
Rv3520c_T153	0	0	0	1	0
Rv3520c_T154	0	0	0	1	0
Rv3527_T111	0	0	0	1	0
Rv3547_S11	0	0	0	1	0
Rv3547_S14	0	0	0	1	0
Rv3547_Y65	0	0	0	1	0
Rv3563_TSY216	0	0	0	1	0
Rv3564_TS16	0	0	0	1	0
Rv3583c_T83	0	0	0	1	0
Rv3583c_S86	0	0	0	1	0
Rv3588c_S29	0	0	0	1	0
Rv3588c_S31	0	0	0	1	0
Rv3596c_S162	0	0	0	1	0
Rv3596c_S164	0	0	0	1	0
Rv3596c_S546	0	0	0	1	0
Rv3596c_S548	0	0	0	1	0
Rv3596c_S555	0	0	0	1	0
Rv3597c_Y108	0	0	0	1	0
Rv3604c_T355	0	0	0	1	0
Rv3609c_S174	0	0	0	1	0
Rv3616c_S86	0	0	0	1	0
Rv3661_S240	0	0	0	1	0
Rv3661_S242	0	0	0	1	0
Rv3667_T184	0	0	0	1	0
Rv3669_T155	0	0	0	1	0
Rv3669_T160	0	0	0	1	0
Rv3669_S161	0	0	0	1	0
Rv3676_S214	0	0	0	1	0
Rv3676_T90	0	0	0	1	0
Rv3676_S91	0	0	0	1	0
Rv3676_S92	0	0	0	1	0
Rv3708c_S95	0	0	0	1	0
Rv3718c_S39	0	0	0	1	0
Rv3720_T32	0	0	0	1	0
Rv3722c_S396	0	0	0	1	0
Rv3734c_T176	0	0	0	1	0
Rv3734c_S180	0	0	0	1	0
Rv3734c_S183	0	0	0	1	0
Rv3734c_S184	0	0	0	1	0
Rv3763_S146	0	0	0	1	0
Rv3764c_Y34	0	0	0	1	0
Rv3778c_S48	0	0	0	1	0
Rv3788_T75	0	0	0	1	0
Rv3793_ST16	0	0	0	1	0
Rv3793_ST17	0	0	0	1	0
Rv3800c_S1394	0	0	0	1	0
Rv3800c_S1480	0	0	0	1	0
Rv3801c_T281	0	0	0	1	0
Rv3801c_T284	0	0	0	1	0
Rv3801c_S286	0	0	0	1	0
Rv3804c_T331	0	0	0	1	0
Rv3804c_S71	0	0	0	1	0
Rv3804c_S76	0	0	0	1	0
Rv3846_S21	0	0	0	1	0
Rv3849_S41	0	0	0	1	0
Rv3849_S46	0	0	0	1	0
Rv3849_T25	0	0	0	1	0
Rv3849_S26	0	0	0	1	0
Rv3849_S50	0	0	0	1	0
Rv3849_T54	0	0	0	1	0
Rv3849_S57	0	0	0	1	0
Rv3849_T60	0	0	0	1	0
Rv3850_S198	0	0	0	1	0
Rv3855_T149	0	0	0	1	0
Rv3871_T453	0	0	0	1	0
Rv3874_S38	0	0	0	1	0
Rv3875_S46	0	0	0	1	0
Rv3876_S205	0	0	0	1	0
Rv3876_S208	0	0	0	1	0
Rv3876_T330	0	0	0	1	0
Rv3879c_S403	0	0	0	1	0
Rv3881c_S241	0	0	0	1	0
Rv3908_T38	0	0	0	1	0
Rv3908_T40	0	0	0	1	0
Rv3910_S929	0	0	0	1	0
Rv3910_S931	0	0	0	1	0
Rv3910_T941	0	0	0	1	0
Rv3915_T42	0	0	0	1	0
Rv3921c_T340	0	0	0	1	0
