# Supplementary material for: Phosphorylation of CFP10 modulates Mycobacterium tuberculosis virulence
Source: mBio. 2023 Oct 4;14(5):e01232-23. doi: 10.1128/mbio.01232-23 (PMC10653824; doi:10.1128/mbio.01232-23)
Supplement: Data Set S4 — Secretory proteins common to replicates and total list of secretory proteins. [file mbio.01232-23-s0004.xlsx]

## Sheet: Dataset S4a
Dataset S4a: List of identified secretory proteins in the culture filtrate of M.tuberculosis H37Rv
Uniprot_ID	Rv_number	Protein_name	Functional category	Protein Annotation	Operon
P9WNU1	Rv0002	dnaN	information pathways	DNA polymerase III subunit beta	2
P9WG47	Rv0006	gyrA	information pathways	DNA gyrase subunit A	3
P9WHW3	Rv0009	ppiA	information pathways	Peptidyl-prolyl cis-trans isomerase A	5
P9WM91	Rv0036c	Rv0036c	conserved hypotheticals	Uncharacterized protein Rv0036c	19
P9WIM9	Rv0040c	mtc28	cell wall and cell processes	Proline-rich 28 kDa antigen	23
I6X8C9	Rv0041	leuS	information pathways	Leucine--tRNA ligase	24
A0A089QGS7	Rv0052	Rv0052	conserved hypotheticals	Uncharacterized protein	31
P9WH31	Rv0053	rpsF	information pathways	30S ribosomal protein S6	32
P9WGD5	Rv0054	ssb	information pathways	Single-stranded DNA-binding protein	32
Q79G13	Rv0062	celA1	intermediary metabolism and respiration	Glucanase	35
O53608	Rv0063	Rv0063	intermediary metabolism and respiration	Oxidoreductase	36
O53611	Rv0066c	icd2	intermediary metabolism and respiration	Isocitrate dehydrogenase	39
L7N686	Rv0078A	Rv0078A	conserved hypotheticals	Uncharacterized protein	49
P9WM73	Rv0088	Rv0088	lipid metabolism	Uncharacterized protein Rv0088	51
P9WNM9	Rv0120c	fusA2	information pathways	Elongation factor G-like protein	74
O07175	Rv0125	pepA	intermediary metabolism and respiration	Probable serine protease PepA (Serine proteinase) (MTB32A)	78
I6X8K8	Rv0126	treS	virulence, detoxification, adaptation	Trehalose synthase	78
I6Y6Y9	Rv0127	mak	virulence, detoxification, adaptation	Maltokinase	78
I6Y2U9	Rv0129c	fbpC	lipid metabolism	Diacylglycerol acyltransferase/mycolyltransferase Ag85A	80
A0A089QI47	Rv0146	Rv0146	lipid metabolism	S-adenosyl-L-methionine-dependent methyltransferase	94
P96825	Rv0148	Rv0148	intermediary metabolism and respiration	Putative short-chain type dehydrogenase/reductase Rv0148	95
P96832	Rv0155	pntAa	intermediary metabolism and respiration	NAD(P) transhydrogenase subunit alpha	99
O07406	Rv0161	Rv0161	intermediary metabolism and respiration	Oxidoreductase	103
L7N657	Rv0164	TB18.5	conserved hypotheticals	Conserved protein TB18.5	106
O07427	Rv0183	Rv0183	intermediary metabolism and respiration	Hydrolase	116
O07431	Rv0187	Rv0187	intermediary metabolism and respiration	Probable O-methyltransferase	117
P9WKJ5	Rv0189c	ilvD	intermediary metabolism and respiration	Dihydroxy-acid dehydratase	119
I6Y319	Rv0196	Rv0196	regulatory proteins	TetR family transcriptional regulator	125
I6X8R2	Rv0198c	zmp1	intermediary metabolism and respiration	Peptidase M13	126
P9WIH3	Rv0211	pckA	intermediary metabolism and respiration	Phosphoenolpyruvate carboxykinase [GTP]	137
P96404	Rv0222	echA1	lipid metabolism	Enoyl-CoA hydratase	147
I6Y358	Rv0230c	php	lipid metabolism	Phosphotriesterase	152
P96414	Rv0231	fadE4	lipid metabolism	Acyl-CoA dehydrogenase	153
P9WNX9	Rv0234c	gabD1	intermediary metabolism and respiration	Succinate-semialdehyde dehydrogenase [NADP(+)] 1	154
L7N6B0	Rv0237	lpqI	cell wall and cell processes	Beta-glucosidase	155
I6Y778	Rv0242c	fabG4	lipid metabolism	3-ketoacyl-ACP reductase	156
O86361	Rv0243	fadA2	lipid metabolism	Acetyl-CoA acetyltransferase	157
O53666	Rv0244c	fadE5	lipid metabolism	Butyryl-CoA dehydrogenase	158
O53670	Rv0248c	Rv0248c	intermediary metabolism and respiration	Probable succinate dehydrogenase [iron-sulfur subunit] (Succinic dehydrogenase)	161
O53672	Rv0250c	Rv0250c	conserved hypotheticals	Uncharacterized protein Rv0250c	162
O53673	Rv0251c	hsp	virulence, detoxification, adaptation	Heat shock protein Hsp (Heat-stress-induced ribosome-binding protein A)	163
P95228	Rv0271c	fadE6	lipid metabolism	Acyl-CoA dehydrogenase	175
I6WY14	Rv0281	Rv0281	lipid metabolism	S-adenosyl-L-methionine-dependent methyltransferase	183
L7N695	Rv0285	PE5	PE/PPE	Cell motility protein	184
O53692	Rv0287	esxG	cell wall and cell processes	ESAT-6-like protein EsxG	184
Q6MX51	Rv0296c	Rv0296c	intermediary metabolism and respiration	Probable sulfatase	188
O07236	Rv0309	Rv0309	cell wall and cell processes	Possible conserved exported protein	196
O07238	Rv0311	Rv0311	conserved hypotheticals	Uncharacterized protein	198
O07242	Rv0315	Rv0315	intermediary metabolism and respiration	1,3-beta-glucanase	202
O33273	Rv0333	Rv0333	conserved hypotheticals	Uncharacterized protein	215
A0A089QNU8	Rv0341	iniB	cell wall and cell processes	Isoniazid-inducible protein iniB	221
O06298	Rv0347	Rv0347	cell wall and cell processes	Membrane protein	225
P9WMJ9	Rv0350	dnaK	virulence, detoxification, adaptation	Chaperone protein DnaK	226
P9WMT5	Rv0351	grpE	virulence, detoxification, adaptation	Protein GrpE	226
O06307	Rv0356c	Rv0356c	conserved hypotheticals	Conserved protein	229
I6Y3K7	Rv0357c	purA	intermediary metabolism and respiration	Adenylosuccinate synthetase	230
P9WQA3	Rv0363c	fba	intermediary metabolism and respiration	Fructose-bisphosphate aldolase	235
A0A046LMD9	Rv0379	secE2	cell wall and cell processes	Transporter	242
I6X921	Rv0384c	clpB	virulence, detoxification, adaptation	Chaperone protein ClpB	246
I6Y7P6	Rv0391	metZ	intermediary metabolism and respiration	O-succinylhomoserine sulfhydrylase	250
P95206	Rv0398c	Rv0398c	cell wall and cell processes	Possible secreted protein	256
P95208	Rv0400c	fadE7	lipid metabolism	Acyl-CoA dehydrogenase	256
P9WNE1	Rv0407	fgd1	intermediary metabolism and respiration	F420-dependent glucose-6-phosphate dehydrogenase	261
P96257	Rv0411c	glnH	cell wall and cell processes	ABC transporter substrate-binding protein	262
P96264	Rv0418	lpqL	cell wall and cell processes	Probable lipoprotein aminopeptidase LpqL	267
I6X944	Rv0429c	def	information pathways	Peptide deformylase	272
I6Y7T8	Rv0440	groEL2	virulence, detoxification, adaptation	60 kDa chaperonin	277
O53728	Rv0443	Rv0443	conserved hypotheticals	Chorismate synthase	279
O53740	Rv0455c	Rv0455c	conserved hypotheticals	Conserved protein	285
O07178	Rv0457c	Rv0457c	intermediary metabolism and respiration	Peptidase	288
I6WYF7	Rv0458	Rv0458	intermediary metabolism and respiration	Aldehyde dehydrogenase	289
I6Y7V9	Rv0462	lpdC	intermediary metabolism and respiration	Dihydrolipoyl dehydrogenase	290
O53751	Rv0466	Rv0466	conserved hypotheticals	Acyl-ACP thioesterase	292
I6Y7W3	Rv0467	icl1	intermediary metabolism and respiration	Isocitrate lyase	293
I6WYG5	Rv0468	fadB2	lipid metabolism	3-hydroxybutyryl-CoA dehydrogenase	293
Q6MX39	Rv0469	umaA	lipid metabolism	S-adenosylmethionine-dependent methyltransferase UmaA	294
I6X969	Rv0475	hbhA	cell wall and cell processes	Heparin-binding hemagglutinin	299
P9WKV9	Rv0477	Rv0477	cell wall and cell processes	Uncharacterized protein Rv0477	300
P9WIC9	Rv0489	gpm1	intermediary metabolism and respiration	2,3-bisphosphoglycerate-dependent phosphoglycerate mutase	308
P9WPB5	Rv0503c	cmaA2	lipid metabolism	Cyclopropane mycolic acid synthase 2	319
O33363	Rv0518	Rv0518	cell wall and cell processes	Possible exported protein	327
O33364	Rv0519c	Rv0519c	cell wall and cell processes	Membrane protein	328
I6WYM1	Rv0524	hemL	intermediary metabolism and respiration	Glutamate-1-semialdehyde 2,1-aminomutase	332
O06409	Rv0543c	Rv0543c	conserved hypotheticals	Conserved protein	341
P9WNP5	Rv0548c	menB	intermediary metabolism and respiration	1,4-dihydroxy-2-naphthoyl-CoA synthase	342
I6WYQ1	Rv0559c	Rv0559c	cell wall and cell processes	Uncharacterized protein	346
I6Y861	Rv0577	TB27.3	conserved hypotheticals	Antigen Cfp30B	357
O53777	Rv0580c	Rv0580c	conserved hypotheticals	Conserved protein	360
I6Y897	Rv0613c	Rv0613c	conserved hypotheticals	Tetratricopeptide repeat family protein	376
P9WKS5	Rv0634A	Rv0634A	conserved hypotheticals	Uncharacterized protein Rv0634A	389
I6Y4A5	Rv0634c	Rv0634c	virulence, detoxification, adaptation	Beta-lactamase	390
I6WYY7	Rv0636	hadB	intermediary metabolism and respiration	(3R)-hydroxyacyl-ACP dehydratase subunit HadB	2387
I6Y4B3	Rv0637	hadC	intermediary metabolism and respiration	UPF0336 protein LH57	391
I6X9G7	Rv0639	nusG	information pathways	Transcription termination/antitermination protein NusG	392
I6WYZ2	Rv0641	rplA	information pathways	50S ribosomal protein L1	392
Q79FX8	Rv0642c	mmaA4	lipid metabolism	Hydroxymycolate synthase MmaA4	393
Q79FX6	Rv0644c	mmaA2	lipid metabolism	Cyclopropane mycolic acid synthase MmaA2	395
P9WPB1	Rv0645c	mmaA1	lipid metabolism	Mycolic acid methyltransferase MmaA1	396
I6Y4C5	Rv0652	rplL	information pathways	50S ribosomal protein L7/L12	398
A0A089S2Y5	Rv0667	rpoB	information pathways	DNA-directed RNA polymerase subunit beta	407
P9WGY7	Rv0668	rpoC	information pathways	DNA-directed RNA polymerase subunit beta'	407
I6Y8G2	Rv0683	rpsG	information pathways	30S ribosomal protein S7	414
I6WZ34	Rv0684	fusA1	information pathways	Elongation factor G	414
P9WNN1	Rv0685	tuf	information pathways	Elongation factor Tu	414
I6X9L0	Rv0701	rplC	information pathways	50S ribosomal protein L3	423
I6Y8H9	Rv0702	rplD	information pathways	50S ribosomal protein L4	423
I6WZ49	Rv0703	rplW	information pathways	50S ribosomal protein L23	423
P9WHA5	Rv0704	rplB	information pathways	50S ribosomal protein L2	423
P9WHD5	Rv0708	rplP	information pathways	50S ribosomal protein L16	423
I6Y4H9	Rv0709	rpmC	information pathways	50S ribosomal protein L29	423
A0A089QMB4	Rv0710	rpsQ	information pathways	30S ribosomal protein S17	423
P95059	Rv0711	atsA	intermediary metabolism and respiration	Arylsulfatase	424
I6Y4J0	Rv0719	rplF	information pathways	50S ribosomal protein L6	426
I6XW29	Rv0720	rplR	information pathways	50S ribosomal protein L18	426
P9WH33	Rv0721	rpsE	information pathways	30S ribosomal protein S5	426
P9WFI5	Rv0731c	Rv0731c	lipid metabolism	Putative S-adenosyl-L-methionine-dependent methyltransferase Rv0731c	432
I6WZ75	Rv0733	adk	intermediary metabolism and respiration	Adenylate kinase	433
I6WZ79	Rv0738	Rv0738	conserved hypotheticals	Uncharacterized protein	436
P9WQC7	Rv0761c	adhB	intermediary metabolism and respiration	Alcohol dehydrogenase B	455
P9WHN1	Rv0780	purC	intermediary metabolism and respiration	Phosphoribosylaminoimidazole-succinocarboxamide synthase	465
P71840	Rv0787	Rv0787	conserved hypotheticals	Uncharacterized protein	470
I6Y8S6	Rv0787A	Rv0787A	conserved hypotheticals	Phosphoribosylformylglycinamidine synthase subunit PurS	471
I6Y4U4	Rv0794c	Rv0794c	intermediary metabolism and respiration	Probable oxidoreductase	474
O06633	Rv0801	Rv0801	conserved hypotheticals	Conserved protein	478
I6X9V3	Rv0811c	Rv0811c	conserved hypotheticals	Conserved protein	486
O53842	Rv0831c	Rv0831c	conserved hypotheticals	Conserved protein	501
P9WG37	Rv0853c	pdc	intermediary metabolism and respiration	Alpha-keto-acid decarboxylase	518
I6X9Y7	Rv0854	Rv0854	conserved hypotheticals	Conserved protein	519
I6X9Z1	Rv0859	fadA	lipid metabolism	Acetyl-CoA acetyltransferase	524
O53872	Rv0860	fadB	lipid metabolism	3-hydroxyacyl-CoA dehydrogenase	524
P9WQ73	Rv0884c	serC	intermediary metabolism and respiration	Phosphoserine aminotransferase	540
P9WKQ1	Rv0888	Rv0888	cell wall and cell processes	Uncharacterized protein Rv0888	543
I6Y908	Rv0889c	citA	intermediary metabolism and respiration	Citrate synthase 2	544
P9WPD5	Rv0896	gltA2	intermediary metabolism and respiration	Citrate synthase 1	550
A0A089QMS1	Rv0903c	prrA	regulatory proteins	Transcriptional regulator	553
P9WNP1	Rv0905	echA6	lipid metabolism	Probable enoyl-CoA hydratase echA6	555
P9WGT9	Rv0932c	pstS2	cell wall and cell processes	Phosphate-binding protein PstS 2	569
P9WN69	Rv0946c	pgi	intermediary metabolism and respiration	Glucose-6-phosphate isomerase	578
I6Y586	Rv0951	sucC	intermediary metabolism and respiration	Succinyl-CoA ligase [ADP-forming] subunit beta	582
P9WGC7	Rv0952	sucD	intermediary metabolism and respiration	Succinyl-CoA ligase [ADP-forming] subunit alpha	582
I6XWN4	Rv0957	purH	intermediary metabolism and respiration	Bifunctional purine biosynthesis protein PurH	585
P9WH99	Rv0979A	rpmF	information pathways	50S ribosomal protein L32	597
O53896	Rv0983	pepD	intermediary metabolism and respiration	Peptidase S1	600
O53897	Rv0984	moaB2	intermediary metabolism and respiration	Molybdenum cofactor biosynthesis protein	600
P9WQ05	Rv1001	arcA	intermediary metabolism and respiration	Arginine deiminase	608
I6XWV0	Rv1023	eno	intermediary metabolism and respiration	Enolase	621
O53406	Rv1058	fadD14	lipid metabolism	Long-chain fatty acid--CoA ligase	644
O53409	Rv1061	Rv1061	conserved hypotheticals	Conserved protein	647
P9WNN9	Rv1070c	echA8	lipid metabolism	Probable enoyl-CoA hydratase echA8	654
O53419	Rv1071c	echA9	lipid metabolism	3-hydroxyisobutyryl-CoA hydrolase	654
O53422	Rv1074c	fadA3	lipid metabolism	Acetyl-CoA acetyltransferase	657
I6XX03	Rv1077	cbs	intermediary metabolism and respiration	Cystathionine beta-synthase	658
P9WGB7	Rv1079	metB	intermediary metabolism and respiration	Cystathionine gamma-synthase	659
I6X092	Rv1080c	greA	information pathways	Transcription elongation factor GreA	660
P9WGI9	Rv1093	glyA1	intermediary metabolism and respiration	Serine hydroxymethyltransferase 1	674
P9WNZ5	Rv1094	desA2	lipid metabolism	Putative acyl-[acyl-carrier-protein] desaturase DesA2	675
O53444	Rv1096	Rv1096	intermediary metabolism and respiration	Carbohydrate degradation protein	677
I6X0B1	Rv1098c	fum	intermediary metabolism and respiration	Fumarate hydratase class II	678
I6Y9P3	Rv1121	zwf1	intermediary metabolism and respiration	Glucose-6-phosphate 1-dehydrogenase	695
O06574	Rv1122	gnd2	intermediary metabolism and respiration	6-phosphogluconate dehydrogenase	695
O06582	Rv1130	prpD	intermediary metabolism and respiration	2-methylcitrate dehydratase	703
I6Y5P6	Rv1133c	metE	intermediary metabolism and respiration	5-methyltetrahydropteroyltriglutamate--homocysteine methyltransferase	705
O06543	Rv1143	mcr	lipid metabolism	Carnitine dehydratase	713
P9WGQ7	Rv1144	Rv1144	intermediary metabolism and respiration	Uncharacterized oxidoreductase Rv1144	713
O50440	Rv1184c	Rv1184c	cell wall and cell processes	Diacyltrehalose acyltransferase Chp2	740
L7N675	Rv1196	PPE18	PE/PPE	PPE family protein PPE18	749
I6X0L2	Rv1197	esxK	cell wall and cell processes	ESAT-6-like protein	750
P9WNJ5	Rv1198	esxL	cell wall and cell processes	ESAT-6-like protein EsxL	750
P9WP21	Rv1201c	dapD	intermediary metabolism and respiration	2,3,4,5-tetrahydropyridine-2,6-dicarboxylate N-succinyltransferase	753
O06291	Rv1223	htrA	intermediary metabolism and respiration	Probable serine protease HtrA (DEGP protein)	766
I6XB21	Rv1240	mdh	intermediary metabolism and respiration	Malate dehydrogenase	775
I6Y628	Rv1248c	Rv1248c	intermediary metabolism and respiration	Alpha-ketoglutarate decarboxylase	780
I6XB34	Rv1260	Rv1260	intermediary metabolism and respiration	Uncharacterized protein	786
P9WM45	Rv1269c	Rv1269c	cell wall and cell processes	Protein Rv1269c	793
P9WPJ7	Rv1284	canA	intermediary metabolism and respiration	Beta-carbonic anhydrase 1	802
I6Y661	Rv1292	argS	information pathways	Arginine--tRNA ligase	807
I6XB59	Rv1294	thrA	intermediary metabolism and respiration	Homoserine dehydrogenase	807
P9WG59	Rv1295	thrC	intermediary metabolism and respiration	Threonine synthase	807
P9WPU7	Rv1308	atpA	intermediary metabolism and respiration	ATP synthase subunit alpha	809
I6YA77	Rv1309	atpG	intermediary metabolism and respiration	ATP synthase gamma chain	809
I6X0X1	Rv1310	atpD	intermediary metabolism and respiration	ATP synthase subunit beta	809
A0A089QK88	Rv1323	fadA4	lipid metabolism	Acetyl-CoA acetyltransferase	819
P9WG61	Rv1324	Rv1324	intermediary metabolism and respiration	Uncharacterized protein Rv1324	820
I6XXQ3	Rv1326c	glgB	intermediary metabolism and respiration	1,4-alpha-glucan branching enzyme GlgB	822
P9WQ17	Rv1327c	glgE	intermediary metabolism and respiration	Alpha-1,4-glucan:maltose-1-phosphate maltosyltransferase	822
I6YA95	Rv1328	glgP	intermediary metabolism and respiration	Alpha-1,4 glucan phosphorylase	823
I6Y6A4	Rv1340	rphA	information pathways	Ribonuclease PH	827
I6XXU0	Rv1384	carB	intermediary metabolism and respiration	Carbamoyl-phosphate synthase large chain	853
P9WIH1	Rv1386	PE15	PE/PPE	Uncharacterized PE family protein PE15	854
I6X145	Rv1387	PPE20	PE/PPE	Uncharacterized protein	854
P9WNZ1	Rv1391	dfp	intermediary metabolism and respiration	Coenzyme A biosynthesis bifunctional protein CoaBC	855
I6X149	Rv1392	metK	intermediary metabolism and respiration	S-adenosylmethionine synthase	856
P71668	Rv1400c	lipI	intermediary metabolism and respiration	Lipase	862
P9WK35	Rv1412	ribC	intermediary metabolism and respiration	Riboflavin synthase	871
P9WHE9	Rv1416	ribH	intermediary metabolism and respiration	6,7-dimethyl-8-ribityllumazine synthase	873
P9WN83	Rv1436	gap	intermediary metabolism and respiration	Glyceraldehyde-3-phosphate dehydrogenase	884
P9WID1	Rv1437	pgk	intermediary metabolism and respiration	Phosphoglycerate kinase	884
P9WG43	Rv1438	tpi	intermediary metabolism and respiration	Triosephosphate isomerase	884
I6Y6K3	Rv1445c	devB	intermediary metabolism and respiration	6-phosphogluconolactonase	890
I6YAK9	Rv1448c	tal	intermediary metabolism and respiration	Transaldolase	890
P9WG25	Rv1449c	tkt	intermediary metabolism and respiration	Transketolase	890
O53146	Rv1454c	qor	intermediary metabolism and respiration	NADPH--quinone reductase	895
I6XBJ1	Rv1462	Rv1462	conserved hypotheticals	Uncharacterized protein	900
O53154	Rv1463	Rv1463	cell wall and cell processes	Cysteine desulfurase	900
I6X1B6	Rv1464	csd	intermediary metabolism and respiration	Cysteine desulfurase	900
O53158	Rv1467c	fadE15	lipid metabolism	Butyryl-CoA dehydrogenase	901
L7N664	Rv1471	trxB1	intermediary metabolism and respiration	Thioredoxin	903
A0A089QPF4	Rv1475c	acn	intermediary metabolism and respiration	Aconitate hydratase	905
I6YAN5	Rv1477	ripA	virulence, detoxification, adaptation	Peptidase M23	907
Q79FN7	Rv1479	moxR1	regulatory proteins	ATPase	908
P9WGR1	Rv1484	inhA	lipid metabolism	Enoyl-[acyl-carrier-protein] reductase [NADH]	910
P71790	Rv1511	gmdA	intermediary metabolism and respiration	GDP-mannose 4,6-dehydratase	926
I6XY74	Rv1536	ileS	information pathways	Isoleucine--tRNA ligase	939
P9WGS1	Rv1543	Rv1543	lipid metabolism	Uncharacterized oxidoreductase Rv1543	944
Q10782	Rv1544	Rv1544	lipid metabolism	Ketoacyl reductase	944
I6X1L7	Rv1558	Rv1558	conserved hypotheticals	Nitroreductase	951
O06624	Rv1566c	Rv1566c	virulence, detoxification, adaptation	Possible Inv protein	954
P9WJJ7	Rv1596	nadC	intermediary metabolism and respiration	Nicotinate-nucleotide pyrophosphorylase [carboxylating]	970
P9WFX3	Rv1609	trpE	intermediary metabolism and respiration	Anthranilate synthase component 1	975
P9WFX7	Rv1611	trpC	intermediary metabolism and respiration	Indole-3-glycerol phosphate synthase	976
P9WFX9	Rv1612	trpB	intermediary metabolism and respiration	Tryptophan synthase beta chain	976
I6X1S3	Rv1613	trpA	intermediary metabolism and respiration	Tryptophan synthase alpha chain	976
I6YB35	Rv1617	pykA	intermediary metabolism and respiration	Pyruvate kinase	979
P9WGM3	Rv1626	Rv1626	regulatory proteins	Probable transcriptional regulatory protein pdtaR	982
I6Y715	Rv1629	polA	information pathways	DNA polymerase I	984
I6XYH0	Rv1630	rpsA	information pathways	30S ribosomal protein S1	985
I6YB52	Rv1636	TB15.3	virulence, detoxification, adaptation	Universal stress protein	989
O06154	Rv1637c	Rv1637c	conserved hypotheticals	Conserved protein	990
I6YB66	Rv1650	pheT	information pathways	Phenylalanine--tRNA ligase beta subunit	998
O33182	Rv1680	Rv1680	conserved hypotheticals	Phosphate ABC transporter substrate-binding protein	1008
I6YBD1	Rv1703c	Rv1703c	intermediary metabolism and respiration	SAM-dependent methyltransferase	1016
P71990	Rv1732c	Rv1732c	conserved hypotheticals	Alkyl hydroperoxide reductase	1030
I6YBK5	Rv1771	Rv1771	intermediary metabolism and respiration	Oxidoreductase	1058
O53943	Rv1794	Rv1794	conserved hypotheticals	ESX-5 secretion-associated protein EspG5	1077
A0A089QMN6	Rv1808	PPE32	PE/PPE	Uncharacterized protein	1089
O07222	Rv1810	Rv1810	conserved hypotheticals	Conserved protein	1091
I6XCK4	Rv1815	Rv1815	conserved hypotheticals	Uncharacterized protein	1096
I6X2E9	Rv1827	garA	conserved hypotheticals	Peptide-binding protein	1103
I6X2F4	Rv1832	gcvB	intermediary metabolism and respiration	Glycine dehydrogenase (decarboxylating)	1105
P9WK17	Rv1837c	glcB	intermediary metabolism and respiration	Malate synthase G	1110
P9WKI3	Rv1843c	guaB1	intermediary metabolism and respiration	Uncharacterized oxidoreductase Rv1843c	1112
P95159	Rv1855c	Rv1855c	intermediary metabolism and respiration	Oxidoreductase	1115
I6YBS6	Rv1856c	Rv1856c	intermediary metabolism and respiration	Short-chain dehydrogenase	1115
I6XCP3	Rv1860	apa	cell wall and cell processes	Alanine and proline-rich secreted protein Apa	1116
P95146	Rv1869c	Rv1869c	intermediary metabolism and respiration	Probable reductase	1122
P9WND5	Rv1872c	lldD2	intermediary metabolism and respiration	Putative L-lactate dehydrogenase	1124
O07754	Rv1875	Rv1875	conserved hypotheticals	Conserved protein	1127
P9WQP1	Rv1886c	fbpB	lipid metabolism	Diacylglycerol acyltransferase/mycolyltransferase Ag85B	1133
P9WK29	Rv1899c	lppD	cell wall and cell processes	Uncharacterized protein Rv1899c	1142
O07726	Rv1906c	Rv1906c	conserved hypotheticals	Conserved protein	1147
I6Y7V6	Rv1925	fadD31	lipid metabolism	Fatty-acid--CoA ligase	1163
P9WIP1	Rv1926c	mpt63	cell wall and cell processes	Immunogenic protein MPT63	1164
P9WG35	Rv1932	tpx	virulence, detoxification, adaptation	Probable thiol peroxidase	1169
P9WIN9	Rv1980c	mpt64	cell wall and cell processes	Immunogenic protein MPT64	1190
P9WP43	Rv1984c	cfp21	cell wall and cell processes	Probable cutinase Rv1984c	1194
P9WLQ1	Rv1987	Rv1987	cell wall and cell processes	Uncharacterized protein Rv1987	1197
P9WHJ5	Rv2050	Rv2050	conserved hypotheticals	RNA polymerase-binding protein RbpA	1238
P9WHU1	Rv2109c	prcA	intermediary metabolism and respiration	Proteasome subunit alpha	1271
I6YCG2	Rv2110c	prcB	intermediary metabolism and respiration	Proteasome subunit beta	1271
P9WJM9	Rv2130c	mshC	intermediary metabolism and respiration	L-cysteine:1D-myo-inositol 2-amino-2-deoxy-alpha-D-glucopyranoside ligase	1287
P9WKJ1	Rv2131c	cysQ	intermediary metabolism and respiration	3'-phosphoadenosine 5'-phosphate phosphatase	1287
I6Y8H8	Rv2140c	TB18.6	conserved hypotheticals	Uncharacterized protein	1295
I6XZY6	Rv2145c	wag31	cell wall and cell processes	Cell wall synthesis protein Wag31	1299
I6XZY9	Rv2150c	ftsZ	cell wall and cell processes	Cell division protein FtsZ	1301
P9WJL3	Rv2158c	murE	cell wall and cell processes	UDP-N-acetylmuramoyl-L-alanyl-D-glutamate--2,6-diaminopimelate ligase	1301
A0A089QMP3	Rv2159c	Rv2159c	conserved hypotheticals	Alkyl hydroperoxide reductase AhpD	1302
O06216	Rv2161c	Rv2161c	intermediary metabolism and respiration	Conserved protein	1305
O53509	Rv2175c	Rv2175c	regulatory proteins	DNA-binding protein Rv2175c	1317
O53519	Rv2185c	TB16.3	conserved hypotheticals	Conserved protein TB16.3	1326
P9WID5	Rv2202c	adoK	intermediary metabolism and respiration	Adenosine kinase	1338
I6Y069	Rv2204c	Rv2204c	conserved hypotheticals	Iron-sulfur cluster insertion protein ErpA	1340
A0A089QRK8	Rv2211c	gcvT	intermediary metabolism and respiration	Aminomethyltransferase	1346
P9WHT3	Rv2213	pepB	intermediary metabolism and respiration	Probable cytosol aminopeptidase	1347
I6YCV1	Rv2220	glnA1	intermediary metabolism and respiration	Glutamine synthetase	1352
P9WN37	Rv2222c	glnA2	intermediary metabolism and respiration	Probable glutamine synthetase 2	1353
P9WHR5	Rv2223c	Rv2223c	cell wall and cell processes	Carboxylesterase B	1353
P9WHR3	Rv2224c	caeA	cell wall and cell processes	Carboxylesterase A	1353
I6X3M7	Rv2226	Rv2226	conserved hypotheticals	Uncharacterized protein	1355
P9WLH3	Rv2229c	Rv2229c	conserved hypotheticals	Uncharacterized protein Rv2229c	1357
A0A089QUB1	Rv2241	aceE	intermediary metabolism and respiration	Pyruvate dehydrogenase E1 component	1362
P9WQF3	Rv2244	acpM	lipid metabolism	Meromycolate extension acyl carrier protein	1363
P9WQD9	Rv2245	kasA	lipid metabolism	3-oxoacyl-[acyl-carrier-protein] synthase 1	1363
A0A089QUB5	Rv2246	kasB	lipid metabolism	3-oxoacyl-ACP synthase	1363
O53532	Rv2258c	Rv2258c	regulatory proteins	Methyltransferase	1371
O53534	Rv2260	Rv2260	conserved hypotheticals	Uncharacterized protein	1372
I6XDX8	Rv2280	Rv2280	intermediary metabolism and respiration	FAD-binding protein	1386
P9WMS3	Rv2296	Rv2296	intermediary metabolism and respiration	Haloalkane dehalogenase 1	1397
P9WQA7	Rv2298	Rv2298	conserved hypotheticals	Uncharacterized oxidoreductase Rv2298	1398
P9WMJ7	Rv2299c	htpG	virulence, detoxification, adaptation	Chaperone protein HtpG	1399
I6YD23	Rv2301	cut2	cell wall and cell processes	Cutinase	1401
P9WLD5	Rv2302	Rv2302	conserved hypotheticals	Uncharacterized protein Rv2302	1402
P71898	Rv2314c	Rv2314c	conserved hypotheticals	Conserved protein	1416
P71897	Rv2315c	Rv2315c	conserved hypotheticals	Conserved protein	1416
I6Y910	Rv2334	cysK1	intermediary metabolism and respiration	Cysteine synthase	1427
P9WIN7	Rv2376c	cfp2	cell wall and cell processes	Low molecular weight antigen MTB12	1457
I6YDA2	Rv2391	sirA	intermediary metabolism and respiration	Sulfite reductase	1467
P9WHV1	Rv2427c	proA	intermediary metabolism and respiration	Gamma-glutamyl phosphate reductase	1489
P9WQB7	Rv2428	ahpC	virulence, detoxification, adaptation	Alkyl hydroperoxide reductase subunit C	1490
I6XEA9	Rv2429	ahpD	virulence, detoxification, adaptation	Alkyl hydroperoxide reductase AhpD	1490
Q79FE1	Rv2430c	PPE41	PE/PPE	PPE family protein PPE41	1491
I6X486	Rv2431c	PE25	PE/PPE	PE-PGRS family protein PE25	1491
P9WJJ3	Rv2438c	nadE	intermediary metabolism and respiration	Glutamine-dependent NAD(+) synthetase	1497
A0A089QS93	Rv2448c	valS	information pathways	Valine--tRNA ligase	1501
O53177	Rv2450c	rpfE	cell wall and cell processes	Resuscitation-promoting factor RpfE	1503
P9WJQ9	Rv2453c	mobA	intermediary metabolism and respiration	Probable molybdenum cofactor guanylyltransferase	1505
O53181	Rv2454c	Rv2454c	intermediary metabolism and respiration	2-oxoglutarate oxidoreductase subunit KorB	1505
I6X4B8	Rv2460c	clpP2	intermediary metabolism and respiration	ATP-dependent Clp protease proteolytic subunit	2399
P9WPC5	Rv2461c	clpP1	intermediary metabolism and respiration	ATP-dependent Clp protease proteolytic subunit 1	2399
P9WG55	Rv2462c	tig	cell wall and cell processes	Trigger factor	2399
P9WKD7	Rv2465c	rpiB	intermediary metabolism and respiration	Ribose-5-phosphate isomerase B	1509
O53193	Rv2466c	Rv2466c	conserved hypotheticals	Thioredoxin-like reductase Rv2466c	1510
L7N655	Rv2467	pepN	intermediary metabolism and respiration	Aminopeptidase N	1511
P9WLA7	Rv2468c	Rv2468c	conserved hypotheticals	Uncharacterized protein Rv2468c	1512
I6Y0U0	Rv2476c	gdh	intermediary metabolism and respiration	NAD-glutamate dehydrogenase	1516
I6XEE4	Rv2477c	Rv2477c	cell wall and cell processes	ABC transporter ATP-binding protein	1517
P9WIS3	Rv2497c	bkdA	intermediary metabolism and respiration	3-methyl-2-oxobutanoate dehydrogenase subunit alpha	1528
I6X4G5	Rv2498c	citE	intermediary metabolism and respiration	Citrate lyase subunit beta	1529
P95029	Rv2524c	fas	lipid metabolism	3-oxoacyl-ACP synthase	1544
I6XEI5	Rv2525c	Rv2525c	conserved hypotheticals	Putative peptidoglycan hydrolase Rv2525c	1545
P9WNM3	Rv2534c	efp	information pathways	Elongation factor P	1551
I6YDN6	Rv2535c	pepQ	intermediary metabolism and respiration	Probable cytoplasmic peptidase PepQ	1551
I6XEM6	Rv2579	dhaA	intermediary metabolism and respiration	Haloalkane dehalogenase	1576
I6Y9S9	Rv2606c	snzP	intermediary metabolism and respiration	Pyridoxal 5'-phosphate synthase subunit PdxS	1591
P9WIJ1	Rv2607	pdxH	intermediary metabolism and respiration	Pyridoxine/pyridoxamine 5'-phosphate oxidase	1592
I6YDW0	Rv2614c	thrS	information pathways	Threonine--tRNA ligase	1595
I6X4U9	Rv2629	Rv2629	conserved hypotheticals	Uncharacterized protein	1606
P71965	Rv2668	Rv2668	cell wall and cell processes	Possible exported alanine and valine rich protein	1628
P71969	Rv2672	Rv2672	intermediary metabolism and respiration	Possible secreted protease	1631
P9WL45	Rv2676c	Rv2676c	conserved hypotheticals	Uncharacterized protein Rv2676c	1633
I6YA03	Rv2679	echA15	lipid metabolism	Enoyl-CoA hydratase	1634
I6XF25	Rv2691	ceoB	cell wall and cell processes	Potassium transporter TrkA	1644
I6YE55	Rv2692	ceoC	cell wall and cell processes	Potassium transporter TrkA	1644
O07196	Rv2694c	Rv2694c	conserved hypotheticals	Conserved protein	1645
P9WMH1	Rv2711	ideR	regulatory proteins	Iron-dependent repressor IdeR	1659
I6XF47	Rv2716	Rv2716	conserved hypotheticals	Uncharacterized protein	1663
P9WHR7	Rv2720	lexA	regulatory proteins	LexA repressor	1667
I6XF68	Rv2740	ephG	virulence, detoxification, adaptation	Limonene-1,2-epoxide hydrolase	1679
P9WHP5	Rv2744c	35kd_ag	conserved hypotheticals	35 kDa protein	1682
I6YA59	Rv2753c	dapA	intermediary metabolism and respiration	4-hydroxy-tetrahydrodipicolinate synthase	1687
A0A089QQF5	Rv2765	Rv2765	intermediary metabolism and respiration	Dienelactone hydrolase family protein	1692
P9WP23	Rv2773c	dapB	intermediary metabolism and respiration	4-hydroxy-tetrahydrodipicolinate reductase	1699
P9WQB1	Rv2780	ald	intermediary metabolism and respiration	Alanine dehydrogenase	1704
P9WI57	Rv2783c	gpsI	information pathways	Polyribonucleotide nucleotidyltransferase	1705
I6XFB7	Rv2799	Rv2799	cell wall and cell processes	Probable membrane protein	1712
I6YEH6	Rv2831	echA16	lipid metabolism	Enoyl-CoA hydratase	1731
I6XFG3	Rv2845c	proS	information pathways	Proline--tRNA ligase	1735
O33340	Rv2858c	aldC	intermediary metabolism and respiration	Aldehyde dehydrogenase	1738
I6X5K1	Rv2860c	glnA4	intermediary metabolism and respiration	Glutamine synthetase	1738
P9WKG3	Rv2868c	gcpE	conserved hypotheticals	4-hydroxy-3-methylbut-2-en-1-yl diphosphate synthase (flavodoxin)	1743
I6Y1X8	Rv2875	mpt70	cell wall and cell processes	Cell surface protein	1746
I6X5L9	Rv2878c	mpt53	cell wall and cell processes	Soluble secreted antigen MPT53	1748
I6Y1Y2	Rv2882c	frr	information pathways	Ribosome-recycling factor	1750
P9WQ95	Rv2888c	amiC	intermediary metabolism and respiration	Putative amidase AmiC	1754
I6X5M8	Rv2889c	tsf	information pathways	Elongation factor Ts	1754
P9WH39	Rv2890c	rpsB	information pathways	30S ribosomal protein S2	1754
P9WL31	Rv2895c	viuB	intermediary metabolism and respiration	Uncharacterized protein Rv2895c	1759
P9WL27	Rv2901c	Rv2901c	conserved hypotheticals	Uncharacterized protein Rv2901c	1760
P9WH53	Rv2909c	rpsP	information pathways	30S ribosomal protein S16	1762
I6X5Q8	Rv2919c	glnB	regulatory proteins	Nitrogen regulatory protein P-II 1	1768
P9WL15	Rv2927c	Rv2927c	conserved hypotheticals	Uncharacterized protein Rv2927c	1771
P9WQD5	Rv2928	tesA	lipid metabolism	Probable thioesterase TesA	1772
P9WQ43	Rv2930	fadD26	lipid metabolism	Long-chain-fatty-acid--AMP ligase FadD26	1773
P9WQE7	Rv2931	ppsA	lipid metabolism	Phthiocerol synthesis polyketide synthase type I PpsA	1773
P9WQE1	Rv2935	ppsE	lipid metabolism	Phthiocerol synthesis polyketide synthase type I PpsE	1773
I6Y231	Rv2940c	mas	lipid metabolism	Polyketide synthase	1774
P9WQ59	Rv2941	fadD28	lipid metabolism	Long-chain-fatty-acid--AMP ligase FadD28	1775
I6YAN6	Rv2945c	lppX	cell wall and cell processes	Lipoprotein LppX	1778
P9WQA5	Rv2971	Rv2971	intermediary metabolism and respiration	Uncharacterized oxidoreductase Rv2971	1793
P9WMK7	Rv2986c	hupB	information pathways	DNA-binding protein HU homolog	1803
P9WK95	Rv2987c	leuD	intermediary metabolism and respiration	3-isopropylmalate dehydratase small subunit	1804
P9WFV9	Rv2992c	gltS	information pathways	Glutamate--tRNA ligase	1808
A0A089QR42	Rv2993c	Rv2993c	intermediary metabolism and respiration	2-hydroxyhepta-2,4-diene-1,7-dioate isomerase	1808
I6YEW7	Rv2995c	leuB	intermediary metabolism and respiration	3-isopropylmalate dehydrogenase	1810
P9WNX3	Rv2996c	serA1	intermediary metabolism and respiration	D-3-phosphoglycerate dehydrogenase	1810
A0A089QQ23	Rv3001c	ilvC	intermediary metabolism and respiration	Ketol-acid reductoisomerase	1815
I6Y298	Rv3011c	gatA	information pathways	Glutamyl-tRNA(Gln) amidotransferase subunit A	1822
I6YAW3	Rv3015c	Rv3015c	conserved hypotheticals	Methionine synthase	1825
P9WNG9	Rv3028c	fixB	intermediary metabolism and respiration	Electron transfer flavoprotein subunit alpha	1832
P9WNG7	Rv3029c	fixA	intermediary metabolism and respiration	Electron transfer flavoprotein subunit beta	1832
I6YF08	Rv3036c	TB22.2	cell wall and cell processes	Probable conserved secreted protein TB22.2	1837
A0A089QWK7	Rv3042c	serB2	intermediary metabolism and respiration	Phosphoserine phosphatase	1839
O53291	Rv3044	fecB	cell wall and cell processes	Fe3+-citrate ABC transporter substrate-binding protein	1840
I6XG08	Rv3045	adhC	intermediary metabolism and respiration	Alcohol dehydrogenase	1841
I6YF16	Rv3046c	Rv3046c	conserved hypotheticals	Conserved protein	1842
I6YF40	Rv3075c	Rv3075c	conserved hypotheticals	Conserved protein	1862
P9WQB9	Rv3086	adhD	intermediary metabolism and respiration	Putative alcohol dehydrogenase D	1868
O05777	Rv3099c	Rv3099c	conserved hypotheticals	Conserved protein	1878
A0A089QRH7	Rv3105c	prfB	information pathways	Peptide chain release factor 2	1878
P9WHF9	Rv3117	cysA3	intermediary metabolism and respiration	Putative thiosulfate sulfurtransferase	1885
P0CG96	Rv3118	sseC1	intermediary metabolism and respiration	Uncharacterized protein Rv3118	1886
P9WHY3	Rv3136	PPE51	PE/PPE	Uncharacterized PPE family protein PPE51	1896
I6XGF8	Rv3147	nuoC	intermediary metabolism and respiration	NADH-quinone oxidoreductase subunit C	1902
P9WIV7	Rv3150	nuoF	intermediary metabolism and respiration	NADH-quinone oxidoreductase subunit F	1902
P9WIV9	Rv3151	nuoG	intermediary metabolism and respiration	NADH-quinone oxidoreductase subunit G	1902
O53319	Rv3169	Rv3169	conserved hypotheticals	Conserved protein	1910
L7N668	Rv3196A	Rv3196A	conserved hypotheticals	Uncharacterized protein	1930
O05861	Rv3205c	Rv3205c	conserved hypotheticals	Conserved protein	1937
P9WMN7	Rv3206c	moeB1	intermediary metabolism and respiration	Probable adenylyltransferase/sulfurtransferase MoeZ	1938
Q6MWZ8	Rv3208A	TB9.4	conserved hypotheticals	Conserved protein TB9.4	1941
Q6MWZ7	Rv3214	gpm2	intermediary metabolism and respiration	Acid phosphatase	1947
A0A089QQR3	Rv3223c	sigH	information pathways	RNA polymerase sigma factor	1953
O05842	Rv3224	Rv3224	intermediary metabolism and respiration	Possible iron-regulated short-chain dehydrogenase/reductase	1954
P9WPY5	Rv3227	aroA	intermediary metabolism and respiration	3-phosphoshikimate 1-carboxyvinyltransferase	1957
P9WGM7	Rv3246c	mtrA	regulatory proteins	DNA-binding response regulator MtrA	1965
I6Y309	Rv3248c	sahH	intermediary metabolism and respiration	Adenosylhomocysteinase	1967
O05898	Rv3255c	manA	intermediary metabolism and respiration	Mannose-6-phosphate isomerase	1972
L7N6A5	Rv3264c	manB	cell wall and cell processes	D-alpha-D-mannose-1-phosphate guanylyltransferase ManB (D-alpha-D-heptose-1-phosphate guanylyltransferase)	1980
P96872	Rv3267	Rv3267	conserved hypotheticals	Conserved protein (CPSA-related protein)	1981
P9WQG1	Rv3274c	fadE25	lipid metabolism	Probable acyl-CoA dehydrogenase fadE25	1986
I6X6W0	Rv3280	accD5	lipid metabolism	Methylmalonyl-CoA carboxyltransferase	1990
P9WHF7	Rv3283	sseA	intermediary metabolism and respiration	Putative thiosulfate sulfurtransferase SseA	1992
P96890	Rv3285	accA3	lipid metabolism	Acetyl-COA carboxylase	1993
P9WI97	Rv3301c	phoY1	cell wall and cell processes	Phosphate-specific transport system accessory protein PhoU homolog 1	1999
O53361	Rv3310	sapM	cell wall and cell processes	Acid phosphatase	2005
P63907	Rv3313c	add	intermediary metabolism and respiration	Adenosine deaminase	2009
I6YBW9	Rv3356c	folD	intermediary metabolism and respiration	Bifunctional protein FolD	2036
O50398	Rv3369	Rv3369	conserved hypotheticals	Conserved protein	2045
I6YBZ8	Rv3389c	htdY	intermediary metabolism and respiration	Dehydrogenase	2057
O50416	Rv3390	lpqD	cell wall and cell processes	Lipoprotein, LpqD	2058
P9WMS7	Rv3396c	guaA	intermediary metabolism and respiration	GMP synthase [glutamine-hydrolyzing]	2064
P9WKZ7	Rv3400	Rv3400	intermediary metabolism and respiration	Uncharacterized protein Rv3400	2066
I6YG15	Rv3401	Rv3401	intermediary metabolism and respiration	Glycosyl hydrolase	2066
I6YG23	Rv3410c	guaB3	intermediary metabolism and respiration	Oxidoreductase	2071
I6Y3F5	Rv3413c	Rv3413c	conserved hypotheticals	Uncharacterized protein	2073
I6YC25	Rv3417c	groEL1	virulence, detoxification, adaptation	60 kDa chaperonin	2076
I6Y3F9	Rv3418c	groES	virulence, detoxification, adaptation	10 kDa chaperonin	2076
I6YG46	Rv3432c	gadB	intermediary metabolism and respiration	Glutamate decarboxylase	2085
I6YG57	Rv3442c	rpsI	information pathways	30S ribosomal protein S9	2090
I6X7B7	Rv3443c	rplM	information pathways	50S ribosomal protein L13	2090
P9WP39	Rv3451	cut3	cell wall and cell processes	Probable cutinase cut3	2094
P9WHD3	Rv3456c	rplQ	information pathways	50S ribosomal protein L17	2098
I6YG71	Rv3457c	rpoA	information pathways	DNA-directed RNA polymerase subunit alpha	2098
P9WH61	Rv3460c	rpsM	information pathways	30S ribosomal protein S13	2098
I6X7D4	Rv3463	Rv3463	conserved hypotheticals	Conserved protein	2099
P9WH11	Rv3465	rmlC	intermediary metabolism and respiration	dTDP-4-dehydrorhamnose 3,5-epimerase	2100
Q6MWX1	Rv3478	PPE60	PE/PPE	PE family protein PPE60	2109
I6YCA7	Rv3509c	ilvX	intermediary metabolism and respiration	Uncharacterized protein	2126
I6YGD4	Rv3518c	cyp142	intermediary metabolism and respiration	Cytochrome P450	2133
O53565	Rv3520c	Rv3520c	intermediary metabolism and respiration	Putative coenzyme F420-dependent oxidoreductase Rv3520c	2135
P9WJA1	Rv3570c	hsaA	intermediary metabolism and respiration	Flavin-dependent monooxygenase, oxygenase subunit HsaA	2160
I6X7P2	Rv3572	Rv3572	conserved hypotheticals	Uncharacterized protein	2161
I6Y3Y2	Rv3584	lpqE	cell wall and cell processes	Lipoprotein LpqE	2168
P9WKH3	Rv3592	mhuD	intermediary metabolism and respiration	Heme-degrading monooxygenase HmoB	2175
P9WJD7	Rv3615c	espC	cell wall and cell processes	ESX-1 secretion-associated protein EspC	2187
I6XHT2	Rv3616c	espA	cell wall and cell processes	Secretion protein EspA	2188
I6X7X8	Rv3628	ppa	intermediary metabolism and respiration	Inorganic pyrophosphatase	2193
P9WG49	Rv3646c	topA	information pathways	DNA topoisomerase 1	2207
I6XHV7	Rv3648c	cspA	virulence, detoxification, adaptation	Cold-shock protein	2209
I6YGX2	Rv3682	ponA2	cell wall and cell processes	Penicillin-binding protein	2229
I6X831	Rv3688c	Rv3688c	conserved hypotheticals	Conserved protein	2233
I6YGX9	Rv3692	moxR2	regulatory proteins	Probable methanol dehydrogenase transcriptional regulatory protein MoxR2	2235
P9WPK1	Rv3696c	glpK	intermediary metabolism and respiration	Glycerol kinase	2238
O69667	Rv3699	Rv3699	conserved hypotheticals	Conserved protein	2239
I6YGZ1	Rv3709c	ask	intermediary metabolism and respiration	Aspartokinase	2245
P9WQB3	Rv3710	leuA	intermediary metabolism and respiration	2-isopropylmalate synthase	2246
I6YCU3	Rv3716c	Rv3716c	conserved hypotheticals	Nucleoid-associated protein LH57	2250
A0A089QT86	Rv3717	Rv3717	conserved hypotheticals	N-acetylmuramoyl-L-alanine amidase	2251
O69687	Rv3720	Rv3720	lipid metabolism	Probable fatty acid methyltransferase Rv3720	2253
O69689	Rv3722c	Rv3722c	conserved hypotheticals	Aminotransferase	2255
P9WKC7	Rv3734c	tgs2	lipid metabolism	Probable diacyglycerol O-acyltransferase tgs2	2268
O69714	Rv3747	Rv3747	conserved hypotheticals	Conserved protein	2277
O69721	Rv3754	tyrA	intermediary metabolism and respiration	Prephenate dehydrogenase	2283
P75019	Rv3774	echA21	lipid metabolism	Enoyl-CoA hydratase	2299
P9WKX3	Rv3780	Rv3780	conserved hypotheticals	Bacterial proteasome activator	2303
O53578	Rv3799c	accD4	lipid metabolism	Methylmalonyl-CoA carboxyltransferase	2315
I6X8D2	Rv3800c	pks13	lipid metabolism	Polyketide synthase	2315
O53580	Rv3801c	fadD32	lipid metabolism	Long-chain-fatty-acid--AMP ligase FadD32	2315
P9WQN7	Rv3803c	fbpD	lipid metabolism	MPT51/MPB51 antigen	2317
I6YH68	Rv3804c	fbpA	lipid metabolism	Diacylglycerol acyltransferase/mycolyltransferase Ag85A	2318
I6XI97	Rv3818	Rv3818	conserved hypotheticals	(2Fe-2S)-binding protein	2325
I6YD59	Rv3841	bfrB	intermediary metabolism and respiration	Ferritin	2338
P9WGE7	Rv3846	sodA	virulence, detoxification, adaptation	Superoxide dismutase [Fe]	2342
I6Y4Q0	Rv3859c	gltB	intermediary metabolism and respiration	Glutamate synthase	2351
P9WJD1	Rv3865	espF	cell wall and cell processes	ESX-1 secretion-associated protein EspF	2356
P9WPH9	Rv3868	eccA1	cell wall and cell processes	ESX-1 secretion system protein EccA1	2356
B5TV88	Rv3874	esxB	cell wall and cell processes	ESAT-6-like protein	2359
P9WNK7	Rv3875	esxA	cell wall and cell processes	6 kDa early secretory antigenic target	2359
I6YHD6	Rv3881c	espB	cell wall and cell processes	Secretion protein EspB	2364
P9WHH1	Rv3913	trxB2	intermediary metabolism and respiration	Thioredoxin reductase	2377
I6XIJ6	Rv3914	trxC	intermediary metabolism and respiration	Thioredoxin	2377
O53598	Rv3920c	Rv3920c	conserved hypotheticals	Conserved protein similar to jag protein	2380

## Sheet: Dataset S4b
Dataset S4b. Total list of identified secretory proteins in the culture filtrate of Mtb H37Rv
Uniq	CF1	CF2	CF3	CF4	CF5	Sum
A0A046LMD9	1	1	1	1	1	5
A0A089QGS7	1	1	1	1	1	5
A0A089QI47	1	1	1	1	1	5
A0A089QK88	1	1	1	1	1	5
A0A089QMB4	1	1	1	1	1	5
A0A089QMN6	1	1	1	1	1	5
A0A089QMP3	1	1	1	1	1	5
A0A089QMS1	1	1	1	1	1	5
A0A089QNU8	1	1	1	1	1	5
A0A089QPF4	1	1	1	1	1	5
A0A089QQ23	1	1	1	1	1	5
A0A089QQF5	1	1	1	1	1	5
A0A089QQR3	1	1	1	1	1	5
A0A089QR42	1	1	1	1	1	5
A0A089QRH7	1	1	1	1	1	5
A0A089QRK8	1	1	1	1	1	5
A0A089QS93	1	1	1	1	1	5
A0A089QT86	1	1	1	1	1	5
A0A089QUB1	1	1	1	1	1	5
A0A089QUB5	1	1	1	1	1	5
A0A089QWK7	1	1	1	1	1	5
A0A089S2Y5	1	1	1	1	1	5
B5TV88	1	1	1	1	1	5
I6WY14	1	1	1	1	1	5
I6WYF7	1	1	1	1	1	5
I6WYG5	1	1	1	1	1	5
I6WYM1	1	1	1	1	1	5
I6WYQ1	1	1	1	1	1	5
I6WYY7	1	1	1	1	1	5
I6WYZ2	1	1	1	1	1	5
I6WZ34	1	1	1	1	1	5
I6WZ49	1	1	1	1	1	5
I6WZ75	1	1	1	1	1	5
I6WZ79	1	1	1	1	1	5
I6X092	1	1	1	1	1	5
I6X0B1	1	1	1	1	1	5
I6X0L2	1	1	1	1	1	5
I6X0X1	1	1	1	1	1	5
I6X145	1	1	1	1	1	5
I6X149	1	1	1	1	1	5
I6X1B6	1	1	1	1	1	5
I6X1L7	1	1	1	1	1	5
I6X1S3	1	1	1	1	1	5
I6X2E9	1	1	1	1	1	5
I6X2F4	1	1	1	1	1	5
I6X3M7	1	1	1	1	1	5
I6X486	1	1	1	1	1	5
I6X4B8	1	1	1	1	1	5
I6X4G5	1	1	1	1	1	5
I6X4U9	1	1	1	1	1	5
I6X5K1	1	1	1	1	1	5
I6X5L9	1	1	1	1	1	5
I6X5M8	1	1	1	1	1	5
I6X5Q8	1	1	1	1	1	5
I6X6W0	1	1	1	1	1	5
I6X7B7	1	1	1	1	1	5
I6X7D4	1	1	1	1	1	5
I6X7P2	1	1	1	1	1	5
I6X7X8	1	1	1	1	1	5
I6X831	1	1	1	1	1	5
I6X8C9	1	1	1	1	1	5
I6X8D2	1	1	1	1	1	5
I6X8K8	1	1	1	1	1	5
I6X8R2	1	1	1	1	1	5
I6X921	1	1	1	1	1	5
I6X944	1	1	1	1	1	5
I6X969	1	1	1	1	1	5
I6X9G7	1	1	1	1	1	5
I6X9L0	1	1	1	1	1	5
I6X9V3	1	1	1	1	1	5
I6X9Y7	1	1	1	1	1	5
I6X9Z1	1	1	1	1	1	5
I6XB21	1	1	1	1	1	5
I6XB34	1	1	1	1	1	5
I6XB59	1	1	1	1	1	5
I6XBJ1	1	1	1	1	1	5
I6XCK4	1	1	1	1	1	5
I6XCP3	1	1	1	1	1	5
I6XDX8	1	1	1	1	1	5
I6XEA9	1	1	1	1	1	5
I6XEE4	1	1	1	1	1	5
I6XEI5	1	1	1	1	1	5
I6XEM6	1	1	1	1	1	5
I6XF25	1	1	1	1	1	5
I6XF47	1	1	1	1	1	5
I6XF68	1	1	1	1	1	5
I6XFB7	1	1	1	1	1	5
I6XFG3	1	1	1	1	1	5
I6XG08	1	1	1	1	1	5
I6XGF8	1	1	1	1	1	5
I6XHT2	1	1	1	1	1	5
I6XHV7	1	1	1	1	1	5
I6XI97	1	1	1	1	1	5
I6XIJ6	1	1	1	1	1	5
I6XW29	1	1	1	1	1	5
I6XWN4	1	1	1	1	1	5
I6XWV0	1	1	1	1	1	5
I6XX03	1	1	1	1	1	5
I6XXQ3	1	1	1	1	1	5
I6XXU0	1	1	1	1	1	5
I6XY74	1	1	1	1	1	5
I6XYH0	1	1	1	1	1	5
I6XZY6	1	1	1	1	1	5
I6XZY9	1	1	1	1	1	5
I6Y069	1	1	1	1	1	5
I6Y0U0	1	1	1	1	1	5
I6Y1X8	1	1	1	1	1	5
I6Y1Y2	1	1	1	1	1	5
I6Y231	1	1	1	1	1	5
I6Y298	1	1	1	1	1	5
I6Y2U9	1	1	1	1	1	5
I6Y309	1	1	1	1	1	5
I6Y319	1	1	1	1	1	5
I6Y358	1	1	1	1	1	5
I6Y3F5	1	1	1	1	1	5
I6Y3F9	1	1	1	1	1	5
I6Y3K7	1	1	1	1	1	5
I6Y3Y2	1	1	1	1	1	5
I6Y4A5	1	1	1	1	1	5
I6Y4B3	1	1	1	1	1	5
I6Y4C5	1	1	1	1	1	5
I6Y4H9	1	1	1	1	1	5
I6Y4J0	1	1	1	1	1	5
I6Y4Q0	1	1	1	1	1	5
I6Y4U4	1	1	1	1	1	5
I6Y586	1	1	1	1	1	5
I6Y5P6	1	1	1	1	1	5
I6Y628	1	1	1	1	1	5
I6Y661	1	1	1	1	1	5
I6Y6A4	1	1	1	1	1	5
I6Y6K3	1	1	1	1	1	5
I6Y6Y9	1	1	1	1	1	5
I6Y715	1	1	1	1	1	5
I6Y778	1	1	1	1	1	5
I6Y7P6	1	1	1	1	1	5
I6Y7T8	1	1	1	1	1	5
I6Y7V6	1	1	1	1	1	5
I6Y7V9	1	1	1	1	1	5
I6Y7W3	1	1	1	1	1	5
I6Y861	1	1	1	1	1	5
I6Y897	1	1	1	1	1	5
I6Y8G2	1	1	1	1	1	5
I6Y8H8	1	1	1	1	1	5
I6Y8H9	1	1	1	1	1	5
I6Y8S6	1	1	1	1	1	5
I6Y908	1	1	1	1	1	5
I6Y910	1	1	1	1	1	5
I6Y9P3	1	1	1	1	1	5
I6Y9S9	1	1	1	1	1	5
I6YA03	1	1	1	1	1	5
I6YA59	1	1	1	1	1	5
I6YA77	1	1	1	1	1	5
I6YA95	1	1	1	1	1	5
I6YAK9	1	1	1	1	1	5
I6YAN5	1	1	1	1	1	5
I6YAN6	1	1	1	1	1	5
I6YAW3	1	1	1	1	1	5
I6YB35	1	1	1	1	1	5
I6YB52	1	1	1	1	1	5
I6YB66	1	1	1	1	1	5
I6YBD1	1	1	1	1	1	5
I6YBK5	1	1	1	1	1	5
I6YBS6	1	1	1	1	1	5
I6YBW9	1	1	1	1	1	5
I6YBZ8	1	1	1	1	1	5
I6YC25	1	1	1	1	1	5
I6YCA7	1	1	1	1	1	5
I6YCG2	1	1	1	1	1	5
I6YCU3	1	1	1	1	1	5
I6YCV1	1	1	1	1	1	5
I6YD23	1	1	1	1	1	5
I6YD59	1	1	1	1	1	5
I6YDA2	1	1	1	1	1	5
I6YDN6	1	1	1	1	1	5
I6YDW0	1	1	1	1	1	5
I6YE55	1	1	1	1	1	5
I6YEH6	1	1	1	1	1	5
I6YEW7	1	1	1	1	1	5
I6YF08	1	1	1	1	1	5
I6YF16	1	1	1	1	1	5
I6YF40	1	1	1	1	1	5
I6YG15	1	1	1	1	1	5
I6YG23	1	1	1	1	1	5
I6YG46	1	1	1	1	1	5
I6YG57	1	1	1	1	1	5
I6YG71	1	1	1	1	1	5
I6YGD4	1	1	1	1	1	5
I6YGX2	1	1	1	1	1	5
I6YGX9	1	1	1	1	1	5
I6YGZ1	1	1	1	1	1	5
I6YH68	1	1	1	1	1	5
I6YHD6	1	1	1	1	1	5
L7N655	1	1	1	1	1	5
L7N657	1	1	1	1	1	5
L7N664	1	1	1	1	1	5
L7N668	1	1	1	1	1	5
L7N675	1	1	1	1	1	5
L7N686	1	1	1	1	1	5
L7N695	1	1	1	1	1	5
L7N6A5	1	1	1	1	1	5
L7N6B0	1	1	1	1	1	5
O05777	1	1	1	1	1	5
O05842	1	1	1	1	1	5
O05861	1	1	1	1	1	5
O05898	1	1	1	1	1	5
O06154	1	1	1	1	1	5
O06216	1	1	1	1	1	5
O06291	1	1	1	1	1	5
O06298	1	1	1	1	1	5
O06307	1	1	1	1	1	5
O06409	1	1	1	1	1	5
O06543	1	1	1	1	1	5
O06574	1	1	1	1	1	5
O06582	1	1	1	1	1	5
O06624	1	1	1	1	1	5
O06633	1	1	1	1	1	5
O07175	1	1	1	1	1	5
O07178	1	1	1	1	1	5
O07196	1	1	1	1	1	5
O07222	1	1	1	1	1	5
O07236	1	1	1	1	1	5
O07238	1	1	1	1	1	5
O07242	1	1	1	1	1	5
O07406	1	1	1	1	1	5
O07427	1	1	1	1	1	5
O07431	1	1	1	1	1	5
O07726	1	1	1	1	1	5
O07754	1	1	1	1	1	5
O33182	1	1	1	1	1	5
O33273	1	1	1	1	1	5
O33340	1	1	1	1	1	5
O33363	1	1	1	1	1	5
O33364	1	1	1	1	1	5
O50398	1	1	1	1	1	5
O50416	1	1	1	1	1	5
O50440	1	1	1	1	1	5
O53146	1	1	1	1	1	5
O53154	1	1	1	1	1	5
O53158	1	1	1	1	1	5
O53177	1	1	1	1	1	5
O53181	1	1	1	1	1	5
O53193	1	1	1	1	1	5
O53291	1	1	1	1	1	5
O53319	1	1	1	1	1	5
O53361	1	1	1	1	1	5
O53406	1	1	1	1	1	5
O53409	1	1	1	1	1	5
O53419	1	1	1	1	1	5
O53422	1	1	1	1	1	5
O53444	1	1	1	1	1	5
O53509	1	1	1	1	1	5
O53519	1	1	1	1	1	5
O53532	1	1	1	1	1	5
O53534	1	1	1	1	1	5
O53565	1	1	1	1	1	5
O53578	1	1	1	1	1	5
O53580	1	1	1	1	1	5
O53598	1	1	1	1	1	5
O53608	1	1	1	1	1	5
O53611	1	1	1	1	1	5
O53666	1	1	1	1	1	5
O53670	1	1	1	1	1	5
O53672	1	1	1	1	1	5
O53673	1	1	1	1	1	5
O53692	1	1	1	1	1	5
O53728	1	1	1	1	1	5
O53740	1	1	1	1	1	5
O53751	1	1	1	1	1	5
O53777	1	1	1	1	1	5
O53842	1	1	1	1	1	5
O53872	1	1	1	1	1	5
O53896	1	1	1	1	1	5
O53897	1	1	1	1	1	5
O53943	1	1	1	1	1	5
O69667	1	1	1	1	1	5
O69687	1	1	1	1	1	5
O69689	1	1	1	1	1	5
O69714	1	1	1	1	1	5
O69721	1	1	1	1	1	5
O86361	1	1	1	1	1	5
P0CG96	1	1	1	1	1	5
P63907	1	1	1	1	1	5
P71668	1	1	1	1	1	5
P71790	1	1	1	1	1	5
P71840	1	1	1	1	1	5
P71897	1	1	1	1	1	5
P71898	1	1	1	1	1	5
P71965	1	1	1	1	1	5
P71969	1	1	1	1	1	5
P71990	1	1	1	1	1	5
P75019	1	1	1	1	1	5
P95029	1	1	1	1	1	5
P95059	1	1	1	1	1	5
P95146	1	1	1	1	1	5
P95159	1	1	1	1	1	5
P95206	1	1	1	1	1	5
P95208	1	1	1	1	1	5
P95228	1	1	1	1	1	5
P96257	1	1	1	1	1	5
P96264	1	1	1	1	1	5
P96404	1	1	1	1	1	5
P96414	1	1	1	1	1	5
P96825	1	1	1	1	1	5
P96832	1	1	1	1	1	5
P96872	1	1	1	1	1	5
P96890	1	1	1	1	1	5
P9WFI5	1	1	1	1	1	5
P9WFV9	1	1	1	1	1	5
P9WFX3	1	1	1	1	1	5
P9WFX7	1	1	1	1	1	5
P9WFX9	1	1	1	1	1	5
P9WG25	1	1	1	1	1	5
P9WG35	1	1	1	1	1	5
P9WG37	1	1	1	1	1	5
P9WG43	1	1	1	1	1	5
P9WG47	1	1	1	1	1	5
P9WG49	1	1	1	1	1	5
P9WG55	1	1	1	1	1	5
P9WG59	1	1	1	1	1	5
P9WG61	1	1	1	1	1	5
P9WGB7	1	1	1	1	1	5
P9WGC7	1	1	1	1	1	5
P9WGD5	1	1	1	1	1	5
P9WGE7	1	1	1	1	1	5
P9WGI9	1	1	1	1	1	5
P9WGM3	1	1	1	1	1	5
P9WGM7	1	1	1	1	1	5
P9WGQ7	1	1	1	1	1	5
P9WGR1	1	1	1	1	1	5
P9WGS1	1	1	1	1	1	5
P9WGT9	1	1	1	1	1	5
P9WGY7	1	1	1	1	1	5
P9WH11	1	1	1	1	1	5
P9WH31	1	1	1	1	1	5
P9WH33	1	1	1	1	1	5
P9WH39	1	1	1	1	1	5
P9WH53	1	1	1	1	1	5
P9WH61	1	1	1	1	1	5
P9WH99	1	1	1	1	1	5
P9WHA5	1	1	1	1	1	5
P9WHD3	1	1	1	1	1	5
P9WHD5	1	1	1	1	1	5
P9WHE9	1	1	1	1	1	5
P9WHF7	1	1	1	1	1	5
P9WHF9	1	1	1	1	1	5
P9WHH1	1	1	1	1	1	5
P9WHJ5	1	1	1	1	1	5
P9WHN1	1	1	1	1	1	5
P9WHP5	1	1	1	1	1	5
P9WHR3	1	1	1	1	1	5
P9WHR5	1	1	1	1	1	5
P9WHR7	1	1	1	1	1	5
P9WHT3	1	1	1	1	1	5
P9WHU1	1	1	1	1	1	5
P9WHV1	1	1	1	1	1	5
P9WHW3	1	1	1	1	1	5
P9WHY3	1	1	1	1	1	5
P9WI57	1	1	1	1	1	5
P9WI97	1	1	1	1	1	5
P9WIC9	1	1	1	1	1	5
P9WID1	1	1	1	1	1	5
P9WID5	1	1	1	1	1	5
P9WIH1	1	1	1	1	1	5
P9WIH3	1	1	1	1	1	5
P9WIJ1	1	1	1	1	1	5
P9WIM9	1	1	1	1	1	5
P9WIN7	1	1	1	1	1	5
P9WIN9	1	1	1	1	1	5
P9WIP1	1	1	1	1	1	5
P9WIS3	1	1	1	1	1	5
P9WIV7	1	1	1	1	1	5
P9WIV9	1	1	1	1	1	5
P9WJA1	1	1	1	1	1	5
P9WJD1	1	1	1	1	1	5
P9WJD7	1	1	1	1	1	5
P9WJJ3	1	1	1	1	1	5
P9WJJ7	1	1	1	1	1	5
P9WJL3	1	1	1	1	1	5
P9WJM9	1	1	1	1	1	5
P9WJQ9	1	1	1	1	1	5
P9WK17	1	1	1	1	1	5
P9WK29	1	1	1	1	1	5
P9WK35	1	1	1	1	1	5
P9WK95	1	1	1	1	1	5
P9WKC7	1	1	1	1	1	5
P9WKD7	1	1	1	1	1	5
P9WKG3	1	1	1	1	1	5
P9WKH3	1	1	1	1	1	5
P9WKI3	1	1	1	1	1	5
P9WKJ1	1	1	1	1	1	5
P9WKJ5	1	1	1	1	1	5
P9WKQ1	1	1	1	1	1	5
P9WKS5	1	1	1	1	1	5
P9WKV9	1	1	1	1	1	5
P9WKX3	1	1	1	1	1	5
P9WKZ7	1	1	1	1	1	5
P9WL15	1	1	1	1	1	5
P9WL27	1	1	1	1	1	5
P9WL31	1	1	1	1	1	5
P9WL45	1	1	1	1	1	5
P9WLA7	1	1	1	1	1	5
P9WLD5	1	1	1	1	1	5
P9WLH3	1	1	1	1	1	5
P9WLQ1	1	1	1	1	1	5
P9WM45	1	1	1	1	1	5
P9WM73	1	1	1	1	1	5
P9WM91	1	1	1	1	1	5
P9WMH1	1	1	1	1	1	5
P9WMJ7	1	1	1	1	1	5
P9WMJ9	1	1	1	1	1	5
P9WMK7	1	1	1	1	1	5
P9WMN7	1	1	1	1	1	5
P9WMS3	1	1	1	1	1	5
P9WMS7	1	1	1	1	1	5
P9WMT5	1	1	1	1	1	5
P9WN37	1	1	1	1	1	5
P9WN69	1	1	1	1	1	5
P9WN83	1	1	1	1	1	5
P9WND5	1	1	1	1	1	5
P9WNE1	1	1	1	1	1	5
P9WNG7	1	1	1	1	1	5
P9WNG9	1	1	1	1	1	5
P9WNJ5	1	1	1	1	1	5
P9WNK7	1	1	1	1	1	5
P9WNM3	1	1	1	1	1	5
P9WNM9	1	1	1	1	1	5
P9WNN1	1	1	1	1	1	5
P9WNN9	1	1	1	1	1	5
P9WNP1	1	1	1	1	1	5
P9WNP5	1	1	1	1	1	5
P9WNU1	1	1	1	1	1	5
P9WNX3	1	1	1	1	1	5
P9WNX9	1	1	1	1	1	5
P9WNZ1	1	1	1	1	1	5
P9WNZ5	1	1	1	1	1	5
P9WP21	1	1	1	1	1	5
P9WP23	1	1	1	1	1	5
P9WP39	1	1	1	1	1	5
P9WP43	1	1	1	1	1	5
P9WPB1	1	1	1	1	1	5
P9WPB5	1	1	1	1	1	5
P9WPC5	1	1	1	1	1	5
P9WPD5	1	1	1	1	1	5
P9WPH9	1	1	1	1	1	5
P9WPJ7	1	1	1	1	1	5
P9WPK1	1	1	1	1	1	5
P9WPU7	1	1	1	1	1	5
P9WPY5	1	1	1	1	1	5
P9WQ05	1	1	1	1	1	5
P9WQ17	1	1	1	1	1	5
P9WQ43	1	1	1	1	1	5
P9WQ59	1	1	1	1	1	5
P9WQ73	1	1	1	1	1	5
P9WQ95	1	1	1	1	1	5
P9WQA3	1	1	1	1	1	5
P9WQA5	1	1	1	1	1	5
P9WQA7	1	1	1	1	1	5
P9WQB1	1	1	1	1	1	5
P9WQB3	1	1	1	1	1	5
P9WQB7	1	1	1	1	1	5
P9WQB9	1	1	1	1	1	5
P9WQC7	1	1	1	1	1	5
P9WQD5	1	1	1	1	1	5
P9WQD9	1	1	1	1	1	5
P9WQE1	1	1	1	1	1	5
P9WQE7	1	1	1	1	1	5
P9WQF3	1	1	1	1	1	5
P9WQG1	1	1	1	1	1	5
P9WQN7	1	1	1	1	1	5
P9WQP1	1	1	1	1	1	5
Q10782	1	1	1	1	1	5
Q6MWX1	1	1	1	1	1	5
Q6MWZ7	1	1	1	1	1	5
Q6MWZ8	1	1	1	1	1	5
Q6MX39	1	1	1	1	1	5
Q6MX51	1	1	1	1	1	5
Q79FE1	1	1	1	1	1	5
Q79FN7	1	1	1	1	1	5
Q79FX6	1	1	1	1	1	5
Q79FX8	1	1	1	1	1	5
Q79G13	1	1	1	1	1	5
A0A089QNW3	1	1	0	1	1	4
A0A089QPH9	1	1	1	0	1	4
A0A089QQ28	1	1	0	1	1	4
A0A089QRK7	1	0	1	1	1	4
A0A089QS34	1	1	0	1	1	4
A0A089QVZ3	1	1	1	1	0	4
A0A089QYG1	1	1	0	1	1	4
A0A0N6WYR3	1	0	1	1	1	4
I6WZ02	1	1	1	1	0	4
I6WZC6	1	1	1	1	0	4
I6X2B2	1	1	1	0	1	4
I6X4S7	1	1	1	0	1	4
I6X712	1	1	0	1	1	4
I6X7J6	1	0	1	1	1	4
I6X9J0	1	1	1	0	1	4
I6X9L8	0	1	1	1	1	4
I6XC24	1	0	1	1	1	4
I6XDS7	0	1	1	1	1	4
I6XG57	1	1	0	1	1	4
I6XHJ3	1	1	1	0	1	4
I6XI10	1	1	0	1	1	4
I6XI16	1	1	0	1	1	4
I6XUX6	1	1	0	1	1	4
I6XW38	1	1	0	1	1	4
I6XWB3	1	1	0	1	1	4
I6XWG6	1	1	1	0	1	4
I6XZ91	1	1	1	1	0	4
I6Y0V8	1	1	1	0	1	4
I6Y210	1	1	1	1	0	4
I6Y239	1	1	0	1	1	4
I6Y2N2	1	1	1	1	0	4
I6Y3R9	1	1	0	1	1	4
I6Y4E3	1	0	1	1	1	4
I6Y665	1	1	0	1	1	4
I6Y733	1	1	0	1	1	4
I6Y7Z2	1	1	0	1	1	4
I6Y8B5	1	1	0	1	1	4
I6Y8S9	0	1	1	1	1	4
I6Y8Y8	1	1	1	1	0	4
I6Y946	1	1	0	1	1	4
I6Y9P7	1	1	0	1	1	4
I6YA00	1	1	0	1	1	4
I6YAV2	1	1	0	1	1	4
I6YAV8	1	1	0	1	1	4
I6YD15	0	1	1	1	1	4
I6YED3	1	0	1	1	1	4
I6YEL5	0	1	1	1	1	4
I6YG87	1	1	1	1	0	4
I6YGW9	1	1	1	1	0	4
L7N684	1	1	0	1	1	4
O05856	1	1	1	1	0	4
O05882	1	1	0	1	1	4
O06392	1	1	0	1	1	4
O06412	1	1	0	1	1	4
O06428	1	1	0	1	1	4
O06555	1	1	1	0	1	4
O06569	0	1	1	1	1	4
O07416	1	1	0	1	1	4
O07739	1	1	0	1	1	4
O07775	1	1	1	1	0	4
O33186	1	1	1	1	0	4
O33263	1	1	0	1	1	4
O50397	1	1	0	1	1	4
O53157	1	1	1	1	0	4
O53287	1	1	1	0	1	4
O53362	1	1	1	0	1	4
O53390	1	1	0	1	1	4
O53506	1	1	0	1	1	4
O53695	1	1	1	0	1	4
O53816	1	1	0	1	1	4
O53850	1	1	0	1	1	4
O53905	1	1	0	1	1	4
O86340	1	1	0	1	1	4
O86346	1	1	0	1	1	4
O86358	1	1	1	1	0	4
P0CH91	1	1	1	1	0	4
P71590	1	1	0	1	1	4
P71658	1	1	0	1	1	4
P71701	0	1	1	1	1	4
P95034	1	1	0	1	1	4
P95072	1	1	1	1	0	4
P95187	1	0	1	1	1	4
P9WFG9	1	1	0	1	1	4
P9WFK1	1	1	0	1	1	4
P9WFU5	1	1	1	1	0	4
P9WFW7	1	0	1	1	1	4
P9WG79	1	1	0	1	1	4
P9WG95	1	1	0	1	1	4
P9WGL7	1	1	0	1	1	4
P9WGM5	1	1	0	1	1	4
P9WGT1	1	1	0	1	1	4
P9WH35	1	0	1	1	1	4
P9WH45	1	1	1	0	1	4
P9WH75	1	1	0	1	1	4
P9WHG3	1	1	0	1	1	4
P9WHN5	1	1	1	1	0	4
P9WHU5	1	1	0	1	1	4
P9WHV7	1	1	0	1	1	4
P9WHV9	1	0	1	1	1	4
P9WI95	1	1	1	1	0	4
P9WJB9	1	1	1	1	0	4
P9WJD3	1	1	1	1	0	4
P9WJN1	0	1	1	1	1	4
P9WKI1	1	0	1	1	1	4
P9WLG9	1	1	1	1	0	4
P9WNH5	1	1	1	1	0	4
P9WPB3	1	1	0	1	1	4
P9WPI3	1	1	0	1	1	4
P9WPJ9	1	1	1	1	0	4
P9WPV1	1	1	1	1	0	4
A0A089QKU7	1	1	0	1	0	3
A0A089QMU7	1	0	0	1	1	3
A0A089QPV2	1	0	0	1	1	3
A0A089QQZ8	1	1	0	1	0	3
A0A089QS53	1	1	0	1	0	3
A0A089QT04	1	0	1	0	1	3
A0A089QT12	1	0	0	1	1	3
A0A089S838	1	1	0	0	1	3
I6WZ66	1	1	0	0	1	3
I6X1W9	1	0	1	1	0	3
I6X8S7	1	0	0	1	1	3
I6X9L2	1	1	0	0	1	3
I6XA30	1	0	1	0	1	3
I6XAU3	1	0	1	1	0	3
I6XCR7	1	1	0	0	1	3
I6XD86	1	1	0	1	0	3
I6XDT2	0	1	0	1	1	3
I6XV72	1	1	0	0	1	3
I6XWA1	1	1	0	1	0	3
I6XWD0	0	1	1	1	0	3
I6XWF9	1	1	0	0	1	3
I6XYI6	0	1	0	1	1	3
I6XYJ7	0	1	0	1	1	3
I6XZ34	0	1	0	1	1	3
I6Y0A7	0	1	0	1	1	3
I6Y1G8	1	0	0	1	1	3
I6Y1Q2	0	1	0	1	1	3
I6Y2G3	1	0	1	1	0	3
I6Y340	0	1	0	1	1	3
I6Y3N9	1	1	1	0	0	3
I6Y425	0	1	0	1	1	3
I6Y4R5	1	0	1	0	1	3
I6Y5E8	1	0	0	1	1	3
I6Y6Y7	1	1	0	1	0	3
I6Y8I3	1	1	0	0	1	3
I6YA17	0	1	0	1	1	3
I6YCC0	0	1	1	0	1	3
I6YCG0	1	1	0	0	1	3
I6YE58	1	1	0	1	0	3
I6YEQ5	1	0	0	1	1	3
I6YEU0	1	0	1	1	0	3
I6YG04	1	0	1	0	1	3
L7N673	1	1	0	0	1	3
O05296	1	1	0	1	0	3
O05312	1	1	0	0	1	3
O05443	1	1	0	1	0	3
O06144	1	1	0	0	1	3
O06578	1	1	0	0	1	3
O06816	0	1	1	1	0	3
O06825	1	1	0	1	0	3
O06829	1	1	0	1	0	3
O07415	1	1	0	1	0	3
O07747	0	1	1	1	0	3
O53479	1	1	1	0	0	3
O53533	1	0	1	1	0	3
O53641	1	1	0	1	0	3
O53773	1	0	0	1	1	3
O69693	1	0	1	0	1	3
O86317	1	1	0	1	0	3
O86353	1	0	0	1	1	3
P71905	0	1	1	0	1	3
P95125	0	0	1	1	1	3
P95198	1	1	0	1	0	3
P95227	0	0	1	1	1	3
P96817	1	1	0	0	1	3
P96818	1	0	0	1	1	3
P96878	1	1	0	0	1	3
P96886	1	1	1	0	0	3
P9WFJ5	0	1	0	1	1	3
P9WG31	1	1	0	0	1	3
P9WGC9	1	1	0	1	0	3
P9WHH7	1	1	0	1	0	3
P9WHK5	1	0	0	1	1	3
P9WHL5	0	1	0	1	1	3
P9WHL7	1	1	0	0	1	3
P9WHL9	1	1	0	1	0	3
P9WHM9	1	0	0	1	1	3
P9WI79	0	0	1	1	1	3
P9WIB1	1	1	0	1	0	3
P9WIB3	1	1	0	1	0	3
P9WIV5	1	1	0	0	1	3
P9WJH5	1	1	0	0	1	3
P9WJS7	1	1	0	0	1	3
P9WKW7	1	1	1	0	0	3
P9WL61	1	1	0	1	0	3
P9WLP7	1	1	0	1	0	3
P9WP53	1	1	0	1	0	3
P9WP69	1	1	0	0	1	3
P9WPA5	1	1	1	0	0	3
P9WPG9	1	0	1	0	1	3
P9WPY1	1	1	0	0	1	3
P9WQ79	1	1	0	0	1	3
P9WQ83	0	1	1	1	0	3
Q11061	1	1	0	1	0	3
Q50631	0	1	1	1	0	3
A0A089QYA5	0	0	0	1	1	2
A0A089S1M3	1	0	0	1	0	2
A0A089S359	0	0	0	1	1	2
A0A089SA21	0	1	0	0	1	2
A0A089SCC4	0	1	0	0	1	2
I6WY43	1	1	0	0	0	2
I6WZI4	0	1	1	0	0	2
I6X018	0	1	0	1	0	2
I6X407	1	0	0	1	0	2
I6X540	1	0	0	0	1	2
I6X934	0	0	1	1	0	2
I6X951	0	1	0	0	1	2
I6X972	1	0	0	1	0	2
I6XBC8	0	1	0	0	1	2
I6XDU8	0	0	1	1	0	2
I6XF56	0	1	0	0	1	2
I6XHI4	0	1	0	1	0	2
I6XIB6	0	1	0	1	0	2
I6XZ19	0	1	0	0	1	2
I6XZV8	0	0	0	1	1	2
I6Y0U9	0	1	0	0	1	2
I6Y100	0	1	0	1	0	2
I6Y4E8	1	0	0	0	1	2
I6Y4I4	0	1	0	0	1	2
I6Y7U5	1	0	1	0	0	2
I6Y8C4	1	0	0	0	1	2
I6Y8F7	1	1	0	0	0	2
I6Y8R4	0	1	0	1	0	2
I6Y9E3	0	0	0	1	1	2
I6YAG0	1	0	0	0	1	2
I6YB02	1	0	0	1	0	2
I6YB71	1	1	0	0	0	2
I6YCN0	0	0	0	1	1	2
I6YD68	0	0	0	1	1	2
I6YD75	1	1	0	0	0	2
I6YD76	0	0	0	1	1	2
I6YEP3	1	1	0	0	0	2
I6YFP0	1	1	0	0	0	2
L7N6B2	1	0	1	0	0	2
O05582	0	1	0	0	1	2
O05592	1	0	0	1	0	2
O05773	0	0	1	0	1	2
O06145	0	1	0	0	1	2
O06155	0	1	0	0	1	2
O06347	0	1	0	0	1	2
O07234	1	0	0	0	1	2
O33181	1	0	0	0	1	2
O33249	0	1	0	0	1	2
O53311	1	1	0	0	0	2
O53346	0	1	0	0	1	2
O53531	1	0	0	1	0	2
O53926	0	1	0	1	0	2
P71627	1	0	0	1	0	2
P71733	0	0	0	1	1	2
P71814	0	0	0	1	1	2
P95290	0	0	0	1	1	2
P96273	0	1	0	1	0	2
P96274	1	0	1	0	0	2
P96389	0	1	0	0	1	2
P9WFA7	0	1	0	1	0	2
P9WFH1	1	0	1	0	0	2
P9WGC1	0	0	1	0	1	2
P9WGU7	1	0	0	0	1	2
P9WHS1	1	0	0	0	1	2
P9WK09	0	0	0	1	1	2
P9WK47	1	0	0	0	1	2
P9WK67	1	0	0	1	0	2
P9WKJ9	0	1	0	0	1	2
P9WL19	0	1	0	1	0	2
P9WMF9	0	1	0	0	1	2
P9WN11	0	0	1	0	1	2
P9WN17	1	0	0	0	1	2
P9WN61	0	0	0	1	1	2
P9WNW9	0	1	0	0	1	2
P9WPP1	1	0	0	0	1	2
P9WPR9	1	1	0	0	0	2
P9WPZ5	0	1	0	0	1	2
P9WQ25	1	1	0	0	0	2
P9WQ49	0	0	0	1	1	2
A0A089QKH0	0	0	0	1	0	1
A0A089QNB9	0	0	0	1	0	1
A0A089QPF6	0	0	0	1	0	1
A0A089QWG9	0	0	0	1	0	1
A0A089S140	0	0	0	1	0	1
I6WZQ5	0	0	0	0	1	1
I6X0S2	0	0	0	1	0	1
I6X1E6	0	0	1	0	0	1
I6X3L3	0	0	0	0	1	1
I6X5P1	0	0	0	0	1	1
I6X654	1	0	0	0	0	1
I6X6U4	0	1	0	0	0	1
I6X8R7	0	0	0	1	0	1
I6XCX9	0	0	0	0	1	1
I6XEG1	0	1	0	0	0	1
I6XEH0	0	0	0	0	1	1
I6XF35	0	0	0	1	0	1
I6XFH2	1	0	0	0	0	1
I6XG13	0	1	0	0	0	1
I6XG43	0	0	0	0	1	1
I6XV92	1	0	0	0	0	1
I6XWA6	1	0	0	0	0	1
I6XXP0	0	0	1	0	0	1
I6XYK2	0	0	0	1	0	1
I6Y1W3	0	0	0	0	1	1
I6Y352	0	0	0	1	0	1
I6Y365	1	0	0	0	0	1
I6Y590	0	0	0	1	0	1
I6Y638	1	0	0	0	0	1
I6Y8F9	0	0	1	0	0	1
I6Y8I5	0	0	0	0	1	1
I6Y9J2	0	1	0	0	0	1
I6YC72	0	0	0	1	0	1
I6YCP0	1	0	0	0	0	1
I6YCS0	0	0	1	0	0	1
I6YEB6	0	0	0	1	0	1
O05581	0	0	0	0	1	1
O05876	1	0	0	0	0	1
O05899	0	0	0	1	0	1
O06241	0	1	0	0	0	1
O06310	0	0	0	0	1	1
O06311	1	0	0	0	0	1
O06380	0	1	0	0	0	1
O06404	1	0	0	0	0	1
O06790	0	0	0	0	1	1
O07237	0	0	0	1	0	1
O50433	0	0	0	1	0	1
O53149	0	0	1	0	0	1
O53240	0	0	0	1	0	1
O53356	0	0	1	0	0	1
O53380	0	0	0	0	1	1
O53432	1	0	0	0	0	1
O53564	1	0	0	0	0	1
O53620	0	1	0	0	0	1
O53650	0	0	0	0	1	1
O53749	0	0	0	0	1	1
O53945	0	0	0	1	0	1
O53961	0	0	0	0	1	1
P71750	0	0	0	0	1	1
P95137	0	0	0	1	0	1
P95185	0	0	0	1	0	1
P95186	0	0	0	1	0	1
P95202	0	0	0	1	0	1
P95229	0	1	0	0	0	1
P95270	0	1	0	0	0	1
P96265	0	0	0	1	0	1
P96277	0	0	0	0	1	1
P9WF73	0	0	0	1	0	1
P9WFE7	1	0	0	0	0	1
P9WGM9	0	0	0	0	1	1
P9WGP3	0	0	1	0	0	1
P9WGY3	0	0	0	1	0	1
P9WGY5	0	0	0	1	0	1
P9WH27	0	0	0	1	0	1
P9WHF3	0	0	1	0	0	1
P9WHW5	0	0	1	0	0	1
P9WI73	0	0	0	0	1	1
P9WI93	1	0	0	0	0	1
P9WIE1	0	0	0	0	1	1
P9WIN5	0	0	1	0	0	1
P9WJG3	0	0	0	0	1	1
P9WJV5	0	0	0	0	1	1
P9WKL5	1	0	0	0	0	1
P9WL85	0	0	0	0	1	1
P9WLJ5	0	0	0	0	1	1
P9WMC1	0	0	0	0	1	1
P9WMD1	0	0	0	1	0	1
P9WMH3	1	0	0	0	0	1
P9WMK9	0	0	0	1	0	1
P9WMN3	0	0	1	0	0	1
P9WN21	0	0	0	0	1	1
P9WN57	1	0	0	0	0	1
P9WP15	1	0	0	0	0	1
P9WP35	0	0	0	0	1	1
P9WPW5	0	0	0	1	0	1
P9WQI1	0	0	0	1	0	1
Q6MWX4	1	0	0	0	0	1
