# Supplementary material for: Phosphorylation of CFP10 modulates Mycobacterium tuberculosis virulence
Source: mBio. 2023 Oct 4;14(5):e01232-23. doi: 10.1128/mbio.01232-23 (PMC10653824; doi:10.1128/mbio.01232-23)
Supplement: Data Set S5 — Secretory proteins in multiple studies. [file mbio.01232-23-s0005.xlsx]

## Sheet: Dataset S5
Dataset S5. List of secretory proteins identified in this study and three previous studies
All Proteins	deSouza	J. Phillips	Malen	This_study	sum
Rv0125	1	1	1	1	4
Rv0164	1	1	1	1	4
Rv0211	1	1	1	1	4
Rv0237	1	1	1	1	4
Rv0287	1	1	1	1	4
Rv0309	1	1	1	1	4
Rv0315	1	1	1	1	4
Rv0398c	1	1	1	1	4
Rv0455c	1	1	1	1	4
Rv0462	1	1	1	1	4
Rv0477	1	1	1	1	4
Rv0559c	1	1	1	1	4
Rv0787	1	1	1	1	4
Rv0932c	1	1	1	1	4
Rv1198	1	1	1	1	4
Rv1269c	1	1	1	1	4
RV1323	1	1	1	1	4
Rv1810	1	1	1	1	4
Rv1815	1	1	1	1	4
Rv1827	1	1	1	1	4
Rv1886c	1	1	1	1	4
Rv1906c	1	1	1	1	4
Rv1926c	1	1	1	1	4
Rv1932	1	1	1	1	4
Rv1980c	1	1	1	1	4
Rv1984c	1	1	1	1	4
Rv2140c	1	1	1	1	4
Rv2376c	1	1	1	1	4
Rv2430c	1	1	1	1	4
Rv2431c	1	1	1	1	4
Rv2668	1	1	1	1	4
Rv2672	1	1	1	1	4
Rv2799	1	1	1	1	4
Rv2875	1	1	1	1	4
Rv2878c	1	1	1	1	4
Rv2945c	1	1	1	1	4
Rv3036c	1	1	1	1	4
Rv3044	1	1	1	1	4
Rv3310	1	1	1	1	4
Rv3369	1	1	1	1	4
Rv3413c	1	1	1	1	4
Rv3572	1	1	1	1	4
Rv3584	1	1	1	1	4
Rv3803c	1	1	1	1	4
Rv3804c	1	1	1	1	4
Rv3841	1	1	1	1	4
Rv3846	1	1	1	1	4
Rv3874	1	1	1	1	4
Rv3875	1	1	1	1	4
Rv3881c	1	1	1	1	4
Rv0002	1	0	1	1	3
Rv0009	1	0	1	1	3
Rv0040c	1	0	1	1	3
Rv0054	1	0	1	1	3
Rv0062	1	0	1	1	3
Rv0063	1	0	1	1	3
Rv0078A	1	1	0	1	3
Rv0129c	1	0	1	1	3
Rv0172	1	1	1	0	3
Rv0187	1	1	0	1	3
Rv0198c	1	1	0	1	3
Rv0242c	1	0	1	1	3
Rv0265c	1	1	1	0	3
Rv0281	1	1	0	1	3
Rv0285	1	0	1	1	3
Rv0340	1	1	1	0	3
Rv0350	1	0	1	1	3
Rv0363c	1	0	1	1	3
Rv0411c	1	0	1	1	3
Rv0467	1	1	0	1	3
Rv0503c	1	1	0	1	3
Rv0506	1	1	1	0	3
Rv0518	1	1	0	1	3
Rv0519c	1	1	0	1	3
Rv0577	1	1	0	1	3
Rv0583c	1	1	1	0	3
Rv0677c	1	1	1	0	3
Rv0680c	1	1	1	0	3
Rv0731c	1	1	0	1	3
Rv0774c	1	1	1	0	3
Rv0831c	1	1	0	1	3
Rv0835	1	1	1	0	3
Rv0838	1	1	1	0	3
Rv0884c	1	0	1	1	3
Rv0888	1	1	0	1	3
Rv0903c	1	1	0	1	3
Rv0928	1	1	1	0	3
Rv0934	1	1	1	0	3
Rv0983	1	1	0	1	3
Rv0999	1	1	1	0	3
Rv1074c	1	0	1	1	3
Rv1077	1	0	1	1	3
Rv1079	1	1	0	1	3
Rv1093	1	1	0	1	3
Rv1098c	1	0	1	1	3
Rv1174c	1	1	1	0	3
Rv1252c	1	1	1	0	3
Rv1270c	1	1	1	0	3
Rv1352	1	1	1	0	3
Rv1386	0	1	1	1	3
Rv1419	1	1	1	0	3
Rv1435c	1	1	1	0	3
Rv1436	1	0	1	1	3
Rv1437	1	0	1	1	3
Rv1448c	1	0	1	1	3
Rv1449c	1	0	1	1	3
Rv1454c	1	0	1	1	3
Rv1475c	1	0	1	1	3
Rv1477	1	0	1	1	3
Rv1498A	1	1	1	0	3
Rv1536	1	1	0	1	3
Rv1637c	1	1	0	1	3
Rv1794	1	1	0	1	3
Rv1837c	1	0	1	1	3
Rv1860	1	0	1	1	3
Rv1869c	1	0	1	1	3
Rv1884c	1	1	1	0	3
Rv1891	1	1	1	0	3
Rv1899c	0	1	1	1	3
Rv1908c	1	1	1	0	3
Rv1910c	1	1	1	0	3
Rv1911c	1	1	1	0	3
Rv1987	1	1	0	1	3
Rv2068c	1	1	1	0	3
Rv2080	1	1	1	0	3
Rv2110c	1	0	1	1	3
Rv2204c	1	1	0	1	3
Rv2220	1	0	1	1	3
Rv2224c	1	0	1	1	3
Rv2241	1	0	1	1	3
Rv2253	1	1	1	0	3
Rv2258c	1	1	0	1	3
Rv2301	1	0	1	1	3
Rv2314c	1	0	1	1	3
Rv2334	1	0	1	1	3
Rv2346c	1	1	1	0	3
Rv2429	1	1	0	1	3
Rv2445c	1	1	1	0	3
Rv2465c	1	0	1	1	3
Rv2525c	1	1	0	1	3
Rv2575	1	1	1	0	3
Rv2676c	1	1	0	1	3
Rv2691	1	1	0	1	3
Rv2716	1	1	0	1	3
Rv2721c	1	1	1	0	3
Rv2831	1	0	1	1	3
Rv2873	1	1	1	0	3
Rv2911	1	1	1	0	3
Rv2941	1	1	0	1	3
Rv3006	1	1	1	0	3
Rv3016	1	1	1	0	3
Rv3033	1	1	1	0	3
Rv3169	1	1	0	1	3
Rv3208A	1	1	0	1	3
Rv3246c	1	1	0	1	3
Rv3248c	1	0	1	1	3
Rv3267	1	0	1	1	3
Rv3356c	1	0	1	1	3
Rv3418c	1	0	1	1	3
Rv3451	1	1	0	1	3
Rv3484	1	1	1	0	3
Rv3491	1	1	1	0	3
Rv3509c	1	0	1	1	3
Rv3518c	1	1	0	1	3
Rv3587c	1	1	1	0	3
Rv3668c	1	1	1	0	3
Rv3682	1	0	1	1	3
Rv3705c	1	1	1	0	3
Rv3710	1	0	1	1	3
Rv3717	1	1	0	1	3
Rv3722c	1	0	1	1	3
Rv3759c	1	1	1	0	3
Rv3872	1	1	1	0	3
Rv3914	1	0	1	1	3
Rv0012	0	1	1	0	2
Rv0019c	0	1	1	0	2
Rv0041	1	0	0	1	2
Rv0066c	1	0	0	1	2
Rv0075	1	0	1	0	2
Rv0116c	1	0	1	0	2
Rv0126	1	0	0	1	2
Rv0127	1	0	0	1	2
Rv0140	0	1	1	0	2
Rv0148	1	0	0	1	2
Rv0170	0	1	1	0	2
Rv0173	0	1	1	0	2
Rv0174	1	0	1	0	2
Rv0189c	1	0	0	1	2
Rv0203	1	0	1	0	2
Rv0216	1	1	0	0	2
Rv0222	1	0	0	1	2
Rv0229c	1	1	0	0	2
Rv0231	1	0	0	1	2
Rv0234c	1	0	0	1	2
Rv0244c	0	0	1	1	2
Rv0248c	1	0	0	1	2
Rv0274	1	1	0	0	2
Rv0291	1	0	1	0	2
Rv0296c	1	0	0	1	2
Rv0311	1	0	0	1	2
Rv0321	1	1	0	0	2
Rv0357c	1	0	0	1	2
Rv0379	0	1	0	1	2
Rv0391	1	0	0	1	2
Rv0403c	1	1	0	0	2
Rv0408	1	0	1	0	2
Rv0418	0	1	0	1	2
Rv0431	1	1	0	0	2
Rv0440	1	0	0	1	2
Rv0453	0	1	1	0	2
Rv0457c	1	0	0	1	2
Rv0458	1	0	0	1	2
Rv0468	1	0	0	1	2
Rv0472c	0	1	1	0	2
Rv0483	1	1	0	0	2
Rv0489	1	0	0	1	2
Rv0490	0	1	1	0	2
Rv0524	1	0	0	1	2
Rv0526	1	0	1	0	2
Rv0546c	1	1	0	0	2
Rv0549c	1	1	0	0	2
Rv0636	1	0	0	1	2
Rv0645c	1	0	0	1	2
Rv0667	1	0	0	1	2
Rv0668	1	0	0	1	2
Rv0684	1	0	0	1	2
Rv0711	1	0	0	1	2
Rv0733	1	0	0	1	2
Rv0761c	1	0	0	1	2
Rv0794c	1	0	0	1	2
Rv0811c	1	0	0	1	2
Rv0821c	1	1	0	0	2
Rv0822c	1	1	0	0	2
Rv0854	0	1	0	1	2
Rv0860	1	0	0	1	2
Rv0867c	1	0	1	0	2
Rv0889c	1	0	0	1	2
Rv0896	1	0	0	1	2
Rv0899	1	1	0	0	2
Rv0905	1	0	0	1	2
Rv0913c	1	1	0	0	2
Rv0946c	1	0	0	1	2
Rv0951	1	0	0	1	2
Rv0957	1	0	0	1	2
Rv0984	1	0	0	1	2
Rv0988	1	1	0	0	2
Rv1001	1	0	0	1	2
Rv1016c	1	1	0	0	2
Rv1023	1	0	0	1	2
Rv1070c	1	0	0	1	2
Rv1071c	1	0	0	1	2
Rv1075c	0	1	1	0	2
Rv1080c	1	0	0	1	2
Rv1096	1	0	0	1	2
Rv1097c	1	1	0	0	2
Rv1122	1	0	0	1	2
Rv1133c	1	0	0	1	2
Rv1143	1	0	0	1	2
Rv1158c	0	1	1	0	2
Rv1159A	1	1	0	0	2
Rv1166	1	0	1	0	2
Rv1196	0	1	0	1	2
Rv1197	0	0	1	1	2
Rv1201c	1	0	0	1	2
Rv1223	1	0	0	1	2
Rv1228	1	1	0	0	2
Rv1235	1	1	0	0	2
Rv1275	1	1	0	0	2
Rv1292	1	0	0	1	2
Rv1295	1	0	0	1	2
Rv1310	0	0	1	1	2
Rv1314c	1	1	0	0	2
Rv1326c	1	0	0	1	2
Rv1327c	1	0	0	1	2
Rv1328	1	0	0	1	2
Rv1340	1	0	0	1	2
Rv1368	1	1	0	0	2
Rv1411c	1	1	0	0	2
Rv1412	1	0	0	1	2
Rv1438	0	0	1	1	2
Rv1464	1	0	0	1	2
Rv1488	0	1	1	0	2
Rv1511	1	0	0	1	2
Rv1531	1	1	0	0	2
Rv1541c	0	1	1	0	2
Rv1558	0	1	0	1	2
Rv1566c	0	1	0	1	2
Rv1612	1	0	0	1	2
Rv1617	1	0	0	1	2
Rv1630	1	0	0	1	2
Rv1636	0	1	0	1	2
Rv1703c	1	0	0	1	2
Rv1732c	0	1	0	1	2
Rv1746	1	1	0	0	2
Rv1782	1	1	0	0	2
Rv1793	0	1	1	0	2
Rv1804c	0	1	1	0	2
Rv1817	1	1	0	0	2
Rv1825	1	1	0	0	2
Rv1832	1	0	0	1	2
Rv1836c	1	1	0	0	2
Rv1843c	1	0	0	1	2
Rv1876	1	0	1	0	2
Rv1885c	1	1	0	0	2
Rv1887	0	1	1	0	2
Rv1922	1	1	0	0	2
Rv1938	1	1	0	0	2
Rv1989c	1	1	0	0	2
Rv2006	1	0	1	0	2
Rv2031c	1	1	0	0	2
Rv2035	1	1	0	0	2
Rv2074	0	1	1	0	2
Rv2158c	1	0	0	1	2
Rv2202c	1	0	0	1	2
Rv2211c	1	0	0	1	2
Rv2212	1	1	0	0	2
Rv2223c	1	0	0	1	2
Rv2238c	1	1	0	0	2
Rv2240c	1	1	0	0	2
Rv2244	1	0	0	1	2
Rv2245	1	0	0	1	2
Rv2246	1	0	0	1	2
Rv2251	1	0	1	0	2
Rv2280	1	0	0	1	2
Rv2290	1	1	0	0	2
Rv2302	0	1	0	1	2
Rv2347c	1	1	0	0	2
Rv2391	1	0	0	1	2
Rv2401	0	1	1	0	2
Rv2427c	1	0	0	1	2
Rv2438c	1	0	0	1	2
Rv2448c	1	0	0	1	2
Rv2450c	0	0	1	1	2
Rv2461c	1	0	0	1	2
Rv2462c	0	1	0	1	2
Rv2467	1	0	0	1	2
Rv2469c	0	1	1	0	2
Rv2476c	1	0	0	1	2
Rv2477c	1	0	0	1	2
Rv2544	0	1	1	0	2
Rv2576c	1	0	1	0	2
Rv2579	1	0	0	1	2
Rv2602	1	1	0	0	2
Rv2607	1	0	0	1	2
Rv2679	1	0	0	1	2
Rv2752c	1	1	0	0	2
Rv2780	1	0	0	1	2
Rv2783c	1	0	0	1	2
Rv2790c	1	1	0	0	2
Rv2823c	0	1	1	0	2
Rv2844	1	1	0	0	2
Rv2845c	1	0	0	1	2
Rv2858c	1	0	0	1	2
Rv2860c	1	0	0	1	2
Rv2882c	1	0	0	1	2
Rv2889c	1	0	0	1	2
Rv2905	0	1	1	0	2
Rv2940c	1	0	0	1	2
Rv2971	1	0	0	1	2
Rv2991	1	1	0	0	2
Rv2992c	1	0	0	1	2
Rv2995c	1	0	0	1	2
Rv3001c	1	0	0	1	2
Rv3004	0	1	1	0	2
Rv3028c	1	0	0	1	2
Rv3045	1	0	0	1	2
Rv3046c	0	1	0	1	2
Rv3061c	1	1	0	0	2
Rv3067	1	1	0	0	2
Rv3075c	0	1	0	1	2
Rv3106	0	1	1	0	2
Rv3136	0	1	0	1	2
Rv3150	1	0	0	1	2
Rv3151	1	0	0	1	2
Rv3194c	0	1	1	0	2
Rv3207c	1	1	0	0	2
Rv3210c	1	1	0	0	2
Rv3212	1	1	0	0	2
Rv3214	1	0	0	1	2
Rv3224	1	0	0	1	2
Rv3227	1	0	0	1	2
Rv3244c	1	0	1	0	2
Rv3255c	1	0	0	1	2
Rv3274c	1	0	0	1	2
Rv3280	1	0	0	1	2
Rv3285	1	0	0	1	2
Rv3304	1	1	0	0	2
Rv3330	1	1	0	0	2
Rv3354	0	1	1	0	2
Rv3389c	1	0	0	1	2
Rv3390	0	1	0	1	2
Rv3395A	1	1	0	0	2
Rv3400	0	1	0	1	2
Rv3402c	0	1	1	0	2
Rv3428c	0	1	1	0	2
Rv3457c	1	0	0	1	2
Rv3463	1	0	0	1	2
Rv3465	1	0	0	1	2
Rv3495c	0	1	1	0	2
Rv3520c	1	0	0	1	2
Rv3534c	1	1	0	0	2
Rv3545c	1	1	0	0	2
Rv3556c	1	1	0	0	2
Rv3592	0	1	0	1	2
Rv3615c	0	1	0	1	2
Rv3616c	0	1	0	1	2
Rv3627c	1	0	1	0	2
Rv3671c	1	0	1	0	2
Rv3678c	1	1	0	0	2
Rv3688c	1	0	0	1	2
Rv3696c	1	0	0	1	2
Rv3699	0	1	0	1	2
Rv3716c	0	1	0	1	2
Rv3763	1	1	0	0	2
Rv3774	1	0	0	1	2
Rv3786c	1	1	0	0	2
Rv3796	1	1	0	0	2
Rv3800c	1	0	0	1	2
Rv3835	1	0	1	0	2
Rv3849	0	1	1	0	2
Rv3853	1	1	0	0	2
Rv3859c	1	0	0	1	2
Rv3865	0	1	0	1	2
Rv3869	1	1	0	0	2
Rv0006	0	0	0	1	1
Rv0014c	1	0	0	0	1
Rv0015c	0	0	1	0	1
Rv0020c	1	0	0	0	1
Rv0022c	0	1	0	0	1
Rv0024	0	1	0	0	1
Rv0036c	0	0	0	1	1
Rv0046c	1	0	0	0	1
Rv0050	1	0	0	0	1
Rv0052	0	0	0	1	1
Rv0053	0	0	0	1	1
Rv0064	0	0	1	0	1
Rv0066	0	0	1	0	1
Rv0088	0	0	0	1	1
Rv0120c	0	0	0	1	1
Rv0146	0	0	0	1	1
Rv0155	0	0	0	1	1
Rv0157A	0	1	0	0	1
Rv0161	0	0	0	1	1
Rv0169	0	1	0	0	1
Rv0171	0	1	0	0	1
Rv0179c	0	1	0	0	1
Rv0183	0	0	0	1	1
Rv0192	0	0	1	0	1
Rv0192A	0	1	0	0	1
Rv0196	0	0	0	1	1
Rv0199	0	1	0	0	1
Rv0219	0	0	1	0	1
Rv0230c	0	0	0	1	1
Rv0243	0	0	0	1	1
Rv0250c	0	0	0	1	1
Rv0251c	0	0	0	1	1
Rv0271c	0	0	0	1	1
Rv0272c	1	0	0	0	1
Rv0283	0	0	1	0	1
Rv0288	0	1	0	0	1
Rv0331	1	0	0	0	1
Rv0333	0	0	0	1	1
Rv0341	0	0	0	1	1
Rv0344c	0	1	0	0	1
Rv0347	0	0	0	1	1
Rv0351	0	0	0	1	1
Rv0356c	0	0	0	1	1
Rv0360c	0	1	0	0	1
Rv0384c	0	0	0	1	1
Rv0390	0	1	0	0	1
Rv0394c	0	1	0	0	1
Rv0400c	0	0	0	1	1
Rv0402c	0	0	1	0	1
Rv0407	0	0	0	1	1
Rv0419	0	1	0	0	1
Rv0420c	0	1	0	0	1
Rv0423c	1	0	0	0	1
Rv0429c	0	0	0	1	1
Rv0432	0	1	0	0	1
Rv0436c	0	0	1	0	1
Rv0443	0	0	0	1	1
Rv0445c	1	0	0	0	1
Rv0446c	0	0	1	0	1
Rv0466	0	0	0	1	1
Rv0469	0	0	0	1	1
Rv0475	0	0	0	1	1
Rv0500	1	0	0	0	1
Rv0501	0	0	1	0	1
Rv0507	1	0	0	0	1
Rv0510	1	0	0	0	1
Rv0512	1	0	0	0	1
Rv0543c	0	0	0	1	1
Rv0548c	0	0	0	1	1
Rv0555	1	0	0	0	1
Rv0563	0	0	1	0	1
Rv0566c	0	1	0	0	1
Rv0569	0	1	0	0	1
Rv0580c	0	0	0	1	1
Rv0584	0	1	0	0	1
Rv0590	0	1	0	0	1
Rv0592	0	1	0	0	1
Rv0603	0	1	0	0	1
Rv0605	0	1	0	0	1
Rv0613c	0	0	0	1	1
Rv0617	0	1	0	0	1
Rv0631c	0	0	1	0	1
Rv0632c	1	0	0	0	1
Rv0634A	0	0	0	1	1
Rv0634c	0	0	0	1	1
Rv0637	0	0	0	1	1
Rv0639	0	0	0	1	1
Rv0641	0	0	0	1	1
Rv0642c	0	0	0	1	1
Rv0644c	0	0	0	1	1
Rv0652	0	0	0	1	1
Rv0672	1	0	0	0	1
Rv0674	0	0	1	0	1
Rv0683	0	0	0	1	1
Rv0685	0	0	0	1	1
Rv0701	0	0	0	1	1
Rv0702	0	0	0	1	1
Rv0703	0	0	0	1	1
Rv0704	0	0	0	1	1
Rv0708	0	0	0	1	1
Rv0709	0	0	0	1	1
Rv0710	0	0	0	1	1
Rv0719	0	0	0	1	1
Rv0720	0	0	0	1	1
Rv0721	0	0	0	1	1
Rv0730	0	1	0	0	1
Rv0732	0	0	1	0	1
Rv0738	0	0	0	1	1
Rv0753c	1	0	0	0	1
Rv0765c	0	1	0	0	1
Rv0772	1	0	0	0	1
Rv0777	1	0	0	0	1
Rv0780	0	0	0	1	1
Rv0787A	0	0	0	1	1
Rv0799c	1	0	0	0	1
Rv0800	1	0	0	0	1
Rv0801	0	0	0	1	1
Rv0843	0	0	1	0	1
Rv0846c	0	1	0	0	1
Rv0851c	0	0	1	0	1
Rv0852	1	0	0	0	1
Rv0853c	0	0	0	1	1
Rv0858c	1	0	0	0	1
Rv0859	0	0	0	1	1
Rv0866	1	0	0	0	1
Rv0876c	0	0	1	0	1
Rv0907	1	0	0	0	1
Rv0942	0	1	0	0	1
Rv0952	0	0	0	1	1
Rv0979A	0	0	0	1	1
Rv0982	0	0	1	0	1
Rv0996	0	0	1	0	1
Rv1007c	1	0	0	0	1
Rv1031	0	1	0	0	1
Rv1037	0	0	1	0	1
Rv1038c	0	0	1	0	1
Rv1050	0	0	1	0	1
Rv1058	0	0	0	1	1
Rv1061	0	0	0	1	1
Rv1062	0	1	0	0	1
Rv1084	1	0	0	0	1
Rv1094	0	0	0	1	1
Rv1121	0	0	0	1	1
Rv1130	0	0	0	1	1
Rv1144	0	0	0	1	1
Rv1161	0	0	1	0	1
Rv1183	0	0	1	0	1
Rv1184c	0	0	0	1	1
Rv1186c	0	0	1	0	1
Rv1240	0	0	0	1	1
Rv1242	0	1	0	0	1
Rv1248c	0	0	0	1	1
Rv1257c	1	0	0	0	1
Rv1260	0	0	0	1	1
Rv1268c	0	1	0	0	1
Rv1271c	0	1	0	0	1
Rv1284	0	0	0	1	1
Rv1291c	0	1	0	0	1
Rv1294	0	0	0	1	1
Rv1308	0	0	0	1	1
Rv1309	0	0	0	1	1
Rv1312	0	1	0	0	1
Rv1324	0	0	0	1	1
Rv1330c	0	1	0	0	1
Rv1335	0	1	0	0	1
Rv1351	0	1	0	0	1
Rv1371	0	0	1	0	1
Rv1377c	1	0	0	0	1
Rv1380	1	0	0	0	1
Rv1382	0	0	1	0	1
Rv1384	0	0	0	1	1
Rv1387	0	0	0	1	1
Rv1391	0	0	0	1	1
Rv1392	0	0	0	1	1
Rv1400c	0	0	0	1	1
Rv1415	0	0	1	0	1
Rv1416	0	0	0	1	1
Rv1445c	0	0	0	1	1
Rv1462	0	0	0	1	1
Rv1463	0	0	0	1	1
Rv1467c	0	0	0	1	1
Rv1471	0	0	0	1	1
Rv1478	0	1	0	0	1
Rv1479	0	0	0	1	1
Rv1484	0	0	0	1	1
Rv1485	1	0	0	0	1
Rv1492	1	0	0	0	1
Rv1493	1	0	0	0	1
Rv1543	0	0	0	1	1
Rv1544	0	0	0	1	1
Rv1564c	1	0	0	0	1
Rv1568	1	0	0	0	1
Rv1596	0	0	0	1	1
Rv1599	1	0	0	0	1
Rv1609	0	0	0	1	1
Rv1611	0	0	0	1	1
Rv1613	0	0	0	1	1
Rv1626	0	0	0	1	1
Rv1627c	1	0	0	0	1
Rv1629	0	0	0	1	1
Rv1650	0	0	0	1	1
Rv1652	1	0	0	0	1
Rv1655	1	0	0	0	1
Rv1656	1	0	0	0	1
Rv1665	1	0	0	0	1
Rv1680	0	0	0	1	1
Rv1684	0	1	0	0	1
Rv1698	0	1	0	0	1
Rv1700	1	0	0	0	1
Rv1729	0	0	1	0	1
Rv1729c	0	1	0	0	1
Rv1733c	0	1	0	0	1
Rv1754c	0	1	0	0	1
Rv1759c	0	0	1	0	1
Rv1771	0	0	0	1	1
Rv1774	1	0	0	0	1
Rv1784	0	0	1	0	1
Rv1799	0	1	0	0	1
Rv1808	0	0	0	1	1
Rv1812c	0	0	1	0	1
Rv1813c	0	1	0	0	1
Rv1833c	0	0	1	0	1
Rv1845c	0	0	1	0	1
Rv1850	1	0	0	0	1
Rv1855c	0	0	0	1	1
Rv1856c	0	0	0	1	1
Rv1872c	0	0	0	1	1
Rv1875	0	0	0	1	1
Rv1878	1	0	0	0	1
Rv1893	0	1	0	0	1
Rv1925	0	0	0	1	1
Rv1974	0	1	0	0	1
Rv1981c	1	0	0	0	1
Rv2015c	0	1	0	0	1
Rv2030c	1	0	0	0	1
Rv2050	0	0	0	1	1
Rv2060	0	0	1	0	1
Rv2075c	0	1	0	0	1
Rv2109c	0	0	0	1	1
Rv2130c	0	0	0	1	1
Rv2131c	0	0	0	1	1
Rv2138	1	0	0	0	1
Rv2145c	0	0	0	1	1
Rv2150c	0	0	0	1	1
Rv2159c	0	0	0	1	1
Rv2161c	0	0	0	1	1
Rv2171	1	0	0	0	1
Rv2175c	0	0	0	1	1
Rv2185c	0	0	0	1	1
Rv2190c	0	0	1	0	1
Rv2192c	0	0	1	0	1
Rv2195	1	0	0	0	1
Rv2198c	1	0	0	0	1
Rv2200c	0	0	1	0	1
Rv2201	0	0	1	0	1
Rv2210c	1	0	0	0	1
Rv2213	0	0	0	1	1
Rv2222c	0	0	0	1	1
Rv2226	0	0	0	1	1
Rv2229c	0	0	0	1	1
Rv2234	0	1	0	0	1
Rv2236c	0	0	1	0	1
Rv2260	0	0	0	1	1
Rv2277c	0	1	0	0	1
Rv2289	0	1	0	0	1
Rv2296	0	0	0	1	1
Rv2297	0	1	0	0	1
Rv2298	0	0	0	1	1
Rv2299	0	0	1	0	1
Rv2299c	0	0	0	1	1
Rv2315c	0	0	0	1	1
Rv2345	1	0	0	0	1
Rv2349c	0	1	0	0	1
Rv2350c	0	1	0	0	1
Rv2351c	0	1	0	0	1
Rv2352c	0	1	0	0	1
Rv2389c	0	1	0	0	1
Rv2390c	0	1	0	0	1
Rv2394	1	0	0	0	1
Rv2396	0	1	0	0	1
Rv2400c	1	0	0	0	1
Rv2416c	0	1	0	0	1
Rv2428	0	0	0	1	1
Rv2453c	0	0	0	1	1
Rv2454c	0	0	0	1	1
Rv2460c	0	0	0	1	1
Rv2466c	0	0	0	1	1
Rv2468c	0	0	0	1	1
Rv2491	0	1	0	0	1
Rv2497c	0	0	0	1	1
Rv2498c	0	0	0	1	1
Rv2503c	1	0	0	0	1
Rv2506	1	0	0	0	1
Rv2524c	0	0	0	1	1
Rv2534c	0	0	0	1	1
Rv2535c	0	0	0	1	1
Rv2537c	1	0	0	0	1
Rv2540c	1	0	0	0	1
Rv2557	1	0	0	0	1
Rv2558	1	0	0	0	1
Rv2563	0	0	1	0	1
Rv2585c	0	0	1	0	1
Rv2589	1	0	0	0	1
Rv2603c	0	1	0	0	1
Rv2606c	0	0	0	1	1
Rv2614c	0	0	0	1	1
Rv2626c	0	1	0	0	1
Rv2629	0	0	0	1	1
Rv2631	0	0	1	0	1
Rv2692	0	0	0	1	1
Rv2693c	0	0	1	0	1
Rv2694c	0	0	0	1	1
Rv2697c	1	0	0	0	1
Rv2711	0	0	0	1	1
Rv2714	1	0	0	0	1
Rv2720	0	0	0	1	1
Rv2740	0	0	0	1	1
Rv2744c	0	0	0	1	1
Rv2749	0	1	0	0	1
Rv2753c	0	0	0	1	1
Rv2765	0	0	0	1	1
Rv2766c	0	0	1	0	1
Rv2773c	0	0	0	1	1
Rv2848c	0	0	1	0	1
Rv2855	1	0	0	0	1
Rv2861c	1	0	0	0	1
Rv2864c	0	1	0	0	1
Rv2868c	0	0	0	1	1
Rv2869c	1	0	0	0	1
Rv2874	0	0	1	0	1
Rv2888c	0	0	0	1	1
Rv2890c	0	0	0	1	1
Rv2895c	0	0	0	1	1
Rv2901c	0	0	0	1	1
Rv2909c	0	0	0	1	1
Rv2919c	0	0	0	1	1
Rv2927c	0	0	0	1	1
Rv2928	0	0	0	1	1
Rv2930	0	0	0	1	1
Rv2931	0	0	0	1	1
Rv2935	0	0	0	1	1
Rv2969c	1	0	0	0	1
Rv2972c	0	1	0	0	1
Rv2980	0	1	0	0	1
Rv2986c	0	0	0	1	1
Rv2987c	0	0	0	1	1
Rv2993c	0	0	0	1	1
Rv2994	0	0	1	0	1
Rv2996c	0	0	0	1	1
Rv3010c	1	0	0	0	1
Rv3011c	0	0	0	1	1
Rv3013	0	1	0	0	1
Rv3015c	0	0	0	1	1
Rv3019c	0	1	0	0	1
Rv3020c	0	1	0	0	1
Rv3029c	0	0	0	1	1
Rv3031	0	0	1	0	1
Rv3042c	0	0	0	1	1
Rv3048c	1	0	0	0	1
Rv3086	0	0	0	1	1
Rv3089	1	0	0	0	1
Rv3096	0	1	0	0	1
Rv3097c	0	1	0	0	1
Rv3099c	0	0	0	1	1
Rv3105c	0	0	0	1	1
Rv3111	0	0	1	0	1
Rv3117	0	0	0	1	1
Rv3118	0	0	0	1	1
Rv3133c	0	1	0	0	1
Rv3147	0	0	0	1	1
Rv3158	0	0	1	0	1
Rv3161c	1	0	0	0	1
Rv3163c	0	1	0	0	1
Rv3170	0	1	0	0	1
Rv3193c	0	0	1	0	1
Rv3196A	0	0	0	1	1
Rv3201c	0	0	1	0	1
Rv3205c	0	0	0	1	1
Rv3206c	0	0	0	1	1
Rv3223c	0	0	0	1	1
Rv3240c	0	0	1	0	1
Rv3264c	0	0	0	1	1
Rv3269	0	1	0	0	1
Rv3276c	1	0	0	0	1
Rv3282	1	0	0	0	1
Rv3283	0	0	0	1	1
Rv3301c	0	0	0	1	1
Rv3303c	1	0	0	0	1
Rv3312A	0	1	0	0	1
Rv3313c	0	0	0	1	1
Rv3318	1	0	0	0	1
Rv3333c	0	1	0	0	1
Rv3336c	1	0	0	0	1
Rv3339c	1	0	0	0	1
Rv3353c	0	1	0	0	1
Rv3372	1	0	0	0	1
Rv3396c	0	0	0	1	1
Rv3397c	0	0	1	0	1
Rv3401	0	0	0	1	1
Rv3410c	0	0	0	1	1
Rv3417c	0	0	0	1	1
Rv3423c	1	0	0	0	1
Rv3432c	0	0	0	1	1
Rv3442c	0	0	0	1	1
Rv3443c	0	0	0	1	1
Rv3444c	0	1	0	0	1
Rv3445c	0	1	0	0	1
Rv3449	0	1	0	0	1
Rv3456c	0	0	0	1	1
Rv3460c	0	0	0	1	1
Rv3477	0	1	0	0	1
Rv3478	0	0	0	1	1
Rv3483c	0	1	0	0	1
Rv3485c	0	0	1	0	1
Rv3492c	0	1	0	0	1
Rv3494c	0	1	0	0	1
Rv3496c	0	1	0	0	1
Rv3524	0	1	0	0	1
Rv3525c	1	0	0	0	1
Rv3546	1	0	0	0	1
Rv3568c	1	0	0	0	1
Rv3570c	0	0	0	1	1
Rv3607c	1	0	0	0	1
Rv3620c	0	1	0	0	1
Rv3624c	1	0	0	0	1
Rv3628	0	0	0	1	1
Rv3629c	0	0	1	0	1
Rv3646c	0	0	0	1	1
Rv3648c	0	0	0	1	1
Rv3666c	1	0	0	0	1
Rv3684	1	0	0	0	1
Rv3686c	0	1	0	0	1
Rv3692	0	0	0	1	1
Rv3693	0	0	1	0	1
Rv3709c	0	0	0	1	1
Rv3720	0	0	0	1	1
Rv3725	0	0	1	0	1
Rv3734c	0	0	0	1	1
Rv3747	0	0	0	1	1
Rv3754	0	0	0	1	1
Rv3755c	1	0	0	0	1
Rv3760	0	0	1	0	1
Rv3772	1	0	0	0	1
Rv3780	0	0	0	1	1
Rv3797	1	0	0	0	1
Rv3799c	0	0	0	1	1
Rv3801c	0	0	0	1	1
Rv3802c	1	0	0	0	1
Rv3810	0	1	0	0	1
Rv3818	0	0	0	1	1
Rv3868	0	0	0	1	1
Rv3883c	1	0	0	0	1
Rv3890	0	1	0	0	1
Rv3891	0	1	0	0	1
Rv3899c	0	0	1	0	1
Rv3901c	0	1	0	0	1
Rv3904	0	1	0	0	1
Rv3913	0	0	0	1	1
Rv3917c	0	0	1	0	1
Rv3920c	0	0	0	1	1
