# Supplementary material for: Phosphorylation of CFP10 modulates Mycobacterium tuberculosis virulence
Source: mBio. 2023 Oct 4;14(5):e01232-23. doi: 10.1128/mbio.01232-23 (PMC10653824; doi:10.1128/mbio.01232-23)
Supplement: Data Set S6 — Attributes of phosphorylated and secreted proteins for the PPI network. [file mbio.01232-23-s0006.xlsx]

## Sheet: Dataset S6
Dataset S6. Attributes of phosphorylated and secreted proteins for the PPI network
Rv_number	Attribute
Rv0002	S
Rv0006	PS
Rv0007	PS
Rv0009	S
Rv0014c	P
Rv0015c	P
Rv0017c	P
Rv0018c	P
Rv0020c	PS
Rv0029	P
Rv0036c	S
Rv0040c	S
Rv0041	S
Rv0044c	P
Rv0045c	P
Rv0052	S
Rv0053	S
Rv0054	PS
Rv0062	S
Rv0063	S
Rv0066c	PS
Rv0078A	PS
Rv0088	PS
Rv0099	P
Rv0101	P
Rv0102	P
Rv0120c	PS
Rv0123	P
Rv0125	PS
Rv0126	S
Rv0127	PS
Rv0128	P
Rv0129c	S
Rv0146	S
Rv0148	S
Rv0153c	P
Rv0155	S
Rv0161	S
Rv0164	S
Rv0175	P
Rv0178	P
Rv0183	S
Rv0187	S
Rv0189c	S
Rv0196	S
Rv0198c	S
Rv0201c	P
Rv0204c	P
Rv0206c	PS
Rv0211	PS
Rv0222	S
Rv0227c	P
Rv0230c	S
Rv0231	S
Rv0234c	S
Rv0237	S
Rv0242c	PS
Rv0243	S
Rv0244c	S
Rv0248c	S
Rv0250c	PS
Rv0251c	S
Rv0271c	S
Rv0281	S
Rv0282	P
Rv0285	PS
Rv0287	S
Rv0292	P
Rv0295c	P
Rv0296c	S
Rv0298	P
Rv0309	S
Rv0311	S
Rv0315	S
Rv0333	S
Rv0341	S
Rv0347	S
Rv0350	PS
Rv0351	PS
Rv0356c	S
Rv0357c	S
Rv0361	P
Rv0363c	S
Rv0379	PS
Rv0383c	P
Rv0384c	PS
Rv0389	P
Rv0391	S
Rv0398c	S
Rv0400c	S
Rv0407	S
Rv0411c	S
Rv0418	S
Rv0421c	P
Rv0429c	S
Rv0440	PS
Rv0443	S
Rv0455c	S
Rv0457c	S
Rv0458	PS
Rv0461	PS
Rv0462	S
Rv0466	S
Rv0467	S
Rv0468	PS
Rv0469	PS
Rv0474	P
Rv0475	PS
Rv0477	S
Rv0489	S
Rv0496	P
Rv0497	P
Rv0500	P
Rv0500A	P
Rv0503c	S
Rv0505c	P
Rv0518	S
Rv0519c	S
Rv0524	S
Rv0530	P
Rv0538	P
Rv0543c	S
Rv0548c	PS
Rv0559c	S
Rv0566c	P
Rv0577	S
Rv0580c	S
Rv0613c	PS
Rv0634A	S
Rv0634c	S
Rv0636	S
Rv0637	S
Rv0638	P
Rv0639	S
Rv0641	S
Rv0642c	S
Rv0644c	S
Rv0645c	S
Rv0647c	P
Rv0652	S
Rv0667	PS
Rv0668	S
Rv0683	S
Rv0684	S
Rv0685	PS
Rv0688	P
Rv0695	P
Rv0701	S
Rv0702	S
Rv0703	S
Rv0704	S
Rv0707	P
Rv0708	S
Rv0709	S
Rv0710	S
Rv0711	S
Rv0719	S
Rv0720	PS
Rv0721	S
Rv0730	P
Rv0731c	S
Rv0733	PS
Rv0736	P
Rv0738	S
Rv0761c	S
Rv0769	P
Rv0777	P
Rv0780	PS
Rv0787	S
Rv0787A	S
Rv0794c	S
Rv0801	S
Rv0808	P
Rv0810c	PS
Rv0811c	S
Rv0822c	P
Rv0831c	PS
Rv0852	P
Rv0853c	S
Rv0854	S
Rv0859	S
Rv0860	PS
Rv0871	P
Rv0873	P
Rv0876c	P
Rv0884c	PS
Rv0888	S
Rv0889c	S
Rv0896	PS
Rv0903c	S
Rv0905	S
Rv0909	P
Rv0931c	P
Rv0932c	S
Rv0933	P
Rv0946c	S
Rv0949	P
Rv0951	S
Rv0952	PS
Rv0957	S
Rv0979A	S
Rv0983	S
Rv0984	S
Rv1001	S
Rv1020	P
Rv1023	PS
Rv1026	P
Rv1045	P
Rv1057	P
Rv1058	S
Rv1061	S
Rv1070c	S
Rv1071c	PS
Rv1072	P
Rv1074c	S
Rv1077	S
Rv1079	S
Rv1080c	S
Rv1093	S
Rv1094	S
Rv1096	S
Rv1098c	PS
Rv1111c	P
Rv1121	S
Rv1122	S
Rv1130	S
Rv1133c	PS
Rv1143	S
Rv1144	S
Rv1165	P
Rv1173	P
Rv1184c	S
Rv1185c	P
Rv1196	PS
Rv1197	PS
Rv1198	S
Rv1201c	S
Rv1211	P
Rv1223	PS
Rv1225c	P
Rv1236	P
Rv1240	PS
Rv1248c	S
Rv1250	P
Rv1260	S
Rv1266c	P
Rv1269c	S
Rv1284	S
Rv1292	S
Rv1294	S
Rv1295	S
Rv1303	P
Rv1308	S
Rv1309	PS
Rv1310	S
Rv1323	S
Rv1324	PS
Rv1326c	S
Rv1327c	S
Rv1328	S
Rv1340	S
Rv1367c	P
Rv1384	S
Rv1386	PS
Rv1387	PS
Rv1388	P
Rv1389	P
Rv1391	PS
Rv1392	S
Rv1400c	PS
Rv1412	S
Rv1415	P
Rv1416	S
Rv1422	P
Rv1436	PS
Rv1437	S
Rv1438	S
Rv1443c	P
Rv1445c	S
Rv1448c	PS
Rv1449c	PS
Rv1454c	PS
Rv1462	S
Rv1463	PS
Rv1464	S
Rv1467c	S
Rv1471	PS
Rv1474c	P
Rv1475c	S
Rv1477	S
Rv1479	S
Rv1484	PS
Rv1488	P
Rv1496	P
Rv1508c	P
Rv1510	P
Rv1511	S
Rv1533	P
Rv1536	S
Rv1540	P
Rv1543	S
Rv1544	S
Rv1558	S
Rv1566c	S
Rv1594	P
Rv1596	S
Rv1609	S
Rv1611	PS
Rv1612	PS
Rv1613	S
Rv1617	PS
Rv1626	PS
Rv1629	S
Rv1630	PS
Rv1631	P
Rv1633	P
Rv1636	PS
Rv1637c	S
Rv1638	P
Rv1638A	PS
Rv1650	PS
Rv1676	P
Rv1680	S
Rv1695	P
Rv1703c	PS
Rv1707	P
Rv1719	P
Rv1732c	S
Rv1743	P
Rv1746	P
Rv1747	PS
Rv1762c	P
Rv1771	S
Rv1779c	P
Rv1794	S
Rv1808	S
Rv1810	S
Rv1815	S
Rv1827	PS
Rv1830	P
Rv1832	S
Rv1837c	PS
Rv1843c	PS
Rv1855c	S
Rv1856c	S
Rv1860	S
Rv1869c	PS
Rv1872c	PS
Rv1875	S
Rv1886c	S
Rv1893	P
Rv1894c	P
Rv1899c	PS
Rv1901	P
Rv1904	P
Rv1906c	S
Rv1908c	P
Rv1925	S
Rv1926c	S
Rv1932	PS
Rv1980c	PS
Rv1984c	S
Rv1987	S
Rv2033c	P
Rv2048c	P
Rv2050	S
Rv2063	P
Rv2094c	P
Rv2109c	S
Rv2110c	PS
Rv2111c	P
Rv2127	P
Rv2129c	P
Rv2130c	S
Rv2131c	S
Rv2140c	S
Rv2145c	PS
Rv2150c	S
Rv2151c	PS
Rv2153c	P
Rv2158c	S
Rv2159c	S
Rv2161c	S
Rv2166c	P
Rv2175c	S
Rv2185c	S
Rv2187	P
Rv2197c	P
Rv2198c	PS
Rv2202c	S
Rv2204c	PS
Rv2206	P
Rv2211c	S
Rv2213	PS
Rv2215	P
Rv2219	P
Rv2220	PS
Rv2221c	P
Rv2222c	S
Rv2223c	S
Rv2224c	S
Rv2226	PS
Rv2228c	P
Rv2229c	S
Rv2232	P
Rv2241	PS
Rv2244	PS
Rv2245	S
Rv2246	S
Rv2247	P
Rv2257c	P
Rv2258c	PS
Rv2260	S
Rv2280	S
Rv2296	S
Rv2298	S
Rv2299c	S
Rv2301	S
Rv2302	S
Rv2314c	S
Rv2315c	S
Rv2334	S
Rv2338c	P
Rv2343c	P
Rv2344c	P
Rv2373c	P
Rv2375	P
Rv2376c	S
Rv2391	S
Rv2406c	P
Rv2427c	S
Rv2428	S
Rv2429	S
Rv2430c	S
Rv2431c	S
Rv2438c	S
Rv2448c	S
Rv2450c	S
Rv2453c	S
Rv2454c	PS
Rv2460c	S
Rv2461c	PS
Rv2462c	PS
Rv2465c	S
Rv2466c	S
Rv2467	S
Rv2468c	S
Rv2476c	S
Rv2477c	S
Rv2497c	S
Rv2498c	S
Rv2504c	P
Rv2511	P
Rv2520c	P
Rv2524c	PS
Rv2525c	S
Rv2534c	S
Rv2535c	S
Rv2536	PS
Rv2566	P
Rv2567	P
Rv2579	S
Rv2586c	P
Rv2606c	PS
Rv2607	S
Rv2610c	P
Rv2614c	S
Rv2629	S
Rv2668	S
Rv2672	S
Rv2676c	S
Rv2679	S
Rv2683	P
Rv2691	S
Rv2692	S
Rv2694c	PS
Rv2696c	P
Rv2703	P
Rv2711	PS
Rv2716	S
Rv2720	S
Rv2732c	P
Rv2737c	P
Rv2740	S
Rv2744c	PS
Rv2748c	P
Rv2753c	S
Rv2765	S
Rv2773c	S
Rv2780	S
Rv2783c	PS
Rv2786c	P
Rv2799	S
Rv2831	S
Rv2839c	P
Rv2841c	P
Rv2845c	S
Rv2858c	S
Rv2860c	S
Rv2868c	S
Rv2875	S
Rv2878c	S
Rv2882c	S
Rv2888c	S
Rv2889c	PS
Rv2890c	PS
Rv2895c	S
Rv2901c	S
Rv2909c	S
Rv2919c	PS
Rv2921c	PS
Rv2927c	S
Rv2928	S
Rv2930	S
Rv2931	S
Rv2933	P
Rv2935	S
Rv2938	P
Rv2940c	S
Rv2941	S
Rv2945c	S
Rv2947c	P
Rv2958c	P
Rv2965c	P
Rv2970c	P
Rv2971	PS
Rv2981c	P
Rv2984	P
Rv2986c	S
Rv2987c	S
Rv2992c	S
Rv2993c	S
Rv2995c	S
Rv2996c	PS
Rv3001c	S
Rv3011c	S
Rv3015c	S
Rv3028c	PS
Rv3029c	S
Rv3036c	S
Rv3042c	S
Rv3044	S
Rv3045	PS
Rv3046c	S
Rv3062	P
Rv3068c	P
Rv3075c	S
Rv3080c	P
Rv3081	P
Rv3086	S
Rv3088	P
Rv3091	P
Rv3094c	P
Rv3099c	S
Rv3105c	PS
Rv3117	S
Rv3118	S
Rv3136	S
Rv3137	P
Rv3145	P
Rv3147	PS
Rv3150	S
Rv3151	S
Rv3169	S
Rv3181c	P
Rv3196A	PS
Rv3197	P
Rv3200c	P
Rv3205c	S
Rv3206c	S
Rv3208A	PS
Rv3214	S
Rv3223c	PS
Rv3224	S
Rv3227	PS
Rv3240c	P
Rv3241c	P
Rv3246c	PS
Rv3248c	PS
Rv3255c	S
Rv3257c	P
Rv3264c	S
Rv3267	S
Rv3271c	P
Rv3274c	S
Rv3280	PS
Rv3281	P
Rv3283	S
Rv3284	P
Rv3285	PS
Rv3291c	P
Rv3301c	S
Rv3310	S
Rv3313c	S
Rv3356c	S
Rv3369	S
Rv3376	P
Rv3389c	S
Rv3390	S
Rv3396c	S
Rv3400	S
Rv3401	S
Rv3407	P
Rv3410c	S
Rv3413c	S
Rv3417c	PS
Rv3418c	PS
Rv3432c	S
Rv3441c	P
Rv3442c	S
Rv3443c	PS
Rv3451	S
Rv3456c	S
Rv3457c	S
Rv3458c	P
Rv3459c	P
Rv3460c	S
Rv3463	S
Rv3465	S
Rv3477	P
Rv3478	S
Rv3489	P
Rv3509c	PS
Rv3518c	S
Rv3520c	S
Rv3569c	P
Rv3570c	S
Rv3572	S
Rv3584	S
Rv3592	S
Rv3596c	P
Rv3597c	P
Rv3603c	P
Rv3604c	P
Rv3610c	P
Rv3615c	S
Rv3616c	S
Rv3628	S
Rv3646c	S
Rv3648c	PS
Rv3676	P
Rv3682	S
Rv3684	P
Rv3686c	P
Rv3688c	S
Rv3692	S
Rv3694c	P
Rv3696c	S
Rv3699	S
Rv3709c	PS
Rv3710	PS
Rv3716c	S
Rv3717	S
Rv3720	PS
Rv3722c	S
Rv3734c	S
Rv3747	S
Rv3754	PS
Rv3763	P
Rv3774	PS
Rv3778c	P
Rv3780	PS
Rv3799c	S
Rv3800c	PS
Rv3801c	PS
Rv3803c	S
Rv3804c	S
Rv3814c	PS
Rv3817	P
Rv3818	S
Rv3841	PS
Rv3846	S
Rv3849	P
Rv3859c	S
Rv3860	P
Rv3864	P
Rv3865	PS
Rv3867	P
Rv3868	S
Rv3871	P
Rv3874	PS
Rv3875	PS
Rv3876	P
Rv3879c	P
Rv3880c	P
Rv3881c	PS
Rv3894c	P
Rv3910	PS
Rv3913	S
Rv3914	PS
Rv3915	P
Rv3917c	P
Rv3918c	P
Rv3920c	S
Rv4007	P
