# Supplementary material for: Phosphorylation of CFP10 modulates Mycobacterium tuberculosis virulence
Source: mBio. 2023 Oct 4;14(5):e01232-23. doi: 10.1128/mbio.01232-23 (PMC10653824; doi:10.1128/mbio.01232-23)
Supplement: Data Set S7 — Phosphorylated proteins identified in culture filtrate. [file mbio.01232-23-s0007.xlsx]

## Sheet: Dataset S7
Dataset S7: List of phosphorylated proteins identified in culture filtrate of M. tuberculosis H37Rv
Unique	Gene_name	Functional category	No of Expt
P95017	Rv2536	cell wall and cell processes	3
P9WJA9	Rv1827	conserved hypotheticals	3
P9WJT1	Rv2198c	cell wall and cell processes	3
P9WJV5	Rv0206c	cell wall and cell processes	3
P9WMN5	Rv2204c	conserved hypotheticals	3
P9WNA1	Rv2151c	cell wall and cell processes	3
P9WNK7	Rv3875	cell wall and cell processes	3
A0A089QP55	Rv0461	cell wall and cell processes	2
I6XWB9	Rv0810c	conserved hypotheticals	2
L7N673	Rv1638A	conserved hypotheticals	2
O07809	Rv3814c	intermediary metabolism and respiration	2
O65934	Rv1747	cell wall and cell processes	2
P71590	Rv0020c	regulatory proteins	2
P9WGD9	Rv2921c	cell wall and cell processes	2
P9WJK3	Rv3910	cell wall and cell processes	2
P9WMA7	Rv0007	cell wall and cell processes	2
P9WMH1	Rv2711	regulatory proteins	2
P9WNK5	Rv3874	cell wall and cell processes	2
A0A089S2F1	Rv0538	cell wall and cell processes	1
A0A089SA21	Rv3068c	intermediary metabolism and respiration	1
I6YC91	Rv3489	conserved hypotheticals	1
L7N664	Rv1471	intermediary metabolism and respiration	1
O06278	Rv3604c	cell wall and cell processes	1
O07419	Rv0175	cell wall and cell processes	1
O53444	Rv1096	intermediary metabolism and respiration	1
P71977	Rv1719	regulatory proteins	1
P9WGA1	Rv2094c	cell wall and cell processes	1
P9WIH1	Rv1386	PE/PPE	1
P9WII9	Rv2606c	intermediary metabolism and respiration	1
P9WMJ9	Rv0350	virulence, detoxification, adaptation	1
P9WN41	Rv3441c	intermediary metabolism and respiration	1
P9WNI3	Rv3620c	cell wall and cell processes	1
P9WNI7	Rv2346c	cell wall and cell processes	1
P9WNJ3	Rv1793	cell wall and cell processes	1
P9WNJ5	Rv1198	cell wall and cell processes	1
P9WPE7	Rv0440	virulence, detoxification, adaptation	1
P9WQF3	Rv2244	lipid metabolism	1
P9WQM9	Rv2127	cell wall and cell processes	1
