# Supplementary material for: Phosphorylation of CFP10 modulates Mycobacterium tuberculosis virulence
Source: mBio. 2023 Oct 4;14(5):e01232-23. doi: 10.1128/mbio.01232-23 (PMC10653824; doi:10.1128/mbio.01232-23)
Supplement: Data Set S8 — Phospho sites identified in the culture filtrate. [file mbio.01232-23-s0008.xlsx]

## Sheet: Dataset S8
Dataset S8: List of phospho sites identified in the culture filtrate of M. tuberculosis H37Rv
Rv_number	Peptide_seq	peptide_start	peptide_end	Modification	AA	Protein_phospho_site
Rv0007	AATGPGRIPDAGDPPPWQR	30	48	T3(Phospho)	T	Rv0007_T32
Rv0020c	FISGASAPVTGPAAAVR	85	101	T10(Phospho)	T	Rv0007_T94
Rv0175	FEQSSNLHTGQFR	108	120	T9(Phospho)	T	Rv0020c_T116
Rv0206c	GGYPPETGGYPPQPGYPRPR	200	219	Y10(Phospho)	Y	Rv0020c_Y209
Rv0350	QDYGGGADYTRYTESPR	368	384	Y9(Phospho)	Y	Rv0020c_Y376
Rv0440	AADSAESDAGADQTGPQVK	3	21	T14(Phospho)	T	Rv0175_T16
Rv0461	MQIGSSTEPPTTR	830	842	T11(Phospho)	T	Rv0206c_T840
Rv0538	SDGDDSEAATEQLNAR	901	916	T10(Phospho)	T	Rv0206c_T910
Rv0810c	SSPASSPELTPALEATAAPAAPSGASTTR	801	829	T28(Phospho)	T	Rv0206c_T828
Rv1096	STDAAGDPAEPTAALPIIR	882	900	T12(Phospho)	T	Rv0206c_T893
Rv1198	SVQSPASTPPPTPTPPSAPSAGQTR	849	873	T24(Phospho)	T	Rv0206c_T872
Rv1386	AALGGSDISAIK	553	564	S6(Phospho)	S	Rv0350_S558
Rv1471	EKASVPGGGDMGGMDF	525	540	S4(Phospho)	S	Rv0440_S528
Rv1638A	GAAMAAGAATMAHPALVADATTSLPR	203	228	T10(Phospho)	T	Rv0538_T212
Rv1719	SAEHTTVLADQLR	171	183	T5(Phospho)	T	Rv0538_T175
Rv1747	VQTPDDPTFALAR	190	202	T8(Phospho)	T	Rv0538_T197
Rv1793	YSSPQTDFQR	19	28	T6(Phospho)	T	Rv0810c_T24
Rv1827	ANDVIAAATGR	126	136	T9(Phospho)	T	Rv1096_T134
Rv2094c	VQAAGNNMAQTDSAVGSSWA	75	94	S13(Phospho)	S	Rv1198_S87
Rv2127	SGVGVAESGASYAAR	75	89	S8(Phospho)	S	Rv1386_S82
Rv2151c	AYEVEAGEATTQNGR	105	119	T11(Phospho)	T	Rv1471_T115
Rv2198c	YDSAGVPTFESVR	21	33	S3(Phospho)	S	Rv1638A_S23
Rv2204c	SGGIQVIAR	10	18	S1(Phospho)	S	Rv1719_S10
Rv2244	IPAAPPSGPQPR	155	166	S7(Phospho)	S	Rv1747_S161
Rv2346c	YPTGGQQLWPPSGPQR	167	182	Y1(Phospho)	Y	Rv1747_Y167
Rv2536	VQAAGNNMAQTDSAVGSSWA	75	94	S13(Phospho)	S	Rv1793_S87
Rv2606c	DQTSDEVTVETTSVFR	11	26	T11(Phospho)	T	Rv1827_T21
Rv2711	AEASIETPTPVQSQR	52	66	T9(Phospho)	T	Rv2094c_T60
Rv2921c	LGHTGPFPAVANPPVR	471	486	T4(Phospho)	T	Rv2127_T474
Rv3068c	VADDAADEEAVTEPLATESK	13	32	T12(Phospho)	T	Rv2151c_T24
Rv3441c	ASGNHLPPVAGGGDKLPSDQTGETDAYSR	27	55	T21(Phospho)	T	Rv2198c_T47
Rv3489	AYSAPESEHVTGGPYVPADLR	56	76	T11(Phospho)	T	Rv2198c_T66
Rv3604c	LPSDQTGETDAYSR	42	55	T6(Phospho)	T	Rv2198c_T47
Rv3620c	TLDGDQTAEFGGVR	60	73	T7(Phospho)	T	Rv2204c_T66
Rv3814c	IESENPDAVANVQAR	95	109	S3(Phospho)	S	Rv2244_S97
Rv3874	VQAAGNNMAQTDSAVGSSWA	75	94	S13(Phospho)	S	Rv2346c_S87
Rv3875	AADTDVFSAVR	157	167	T4(Phospho)	T	Rv2536_T160
Rv3910	ADDSPTGEMQVAQPEAQTAAVATVER	168	193	T6(Phospho)	T	Rv2536_T173
	TTESDTPTEVIR	202	213	T8(Phospho)	T	Rv2536_T209
	MDPAGNPATGTAR	1	13	T11(Phospho)	T	Rv2606c_T11
	MNELVDTTEMYLR	1	13	T7(Phospho)	T	Rv2711_T7
	IDTSGLPAVGDDATVPR	70	86	T3(Phospho)	T	Rv2921c_T72
	TEALADGIVVTPSHNPPSDGGIK	135	157	S18(Phospho)	S	Rv3068c_S152
	TAVEQAAAELGDTGR	395	409	T13(Phospho)	T	Rv3441c_T407
	SDHGEIGDVEPLADSTASQAR	5	25	T16(Phospho)	T	Rv3489_T20
	DPLTGGQSVADLMAR	367	381	T4(Phospho)	T	Rv3604c_T370
	DANNYEQQEQASQQILSS	81	98	S12(Phospho)	S	Rv3620c_S92
	LGGGAPTVEESR	220	231	S11(Phospho)	S	Rv3814c_S230
	RLGGGAPTVEESR	219	231	S12(Phospho)	S	Rv3814c_S230
	ADEEQQQALSSQMGF	86	100	S11(Phospho)	S	Rv3874_S96
	GAAGTAAQAAVVR	45	57	T5(Phospho)	T	Rv3874_T49
	QELDEISTNIR	67	77	T8(Phospho)	T	Rv3874_T74
	TDAATLAQEAGNFER	6	20	T5(Phospho)	T	Rv3874_T10
	TQIDQVESTAGSLQGQWR	27	44	S12(Phospho)	S	Rv3874_S38
	LAAAWGGSGSEAYQGVQQK	39	57	S8(Phospho)	S	Rv3875_S46
	TISEAGQAMASTEGNVTGMFA	75	95	T12(Phospho)	T	Rv3875_T86
	DTAGQPIEPADIDR	894	907	T2(Phospho)	T	Rv3910_T895
